# Supplementary material for: Atmospheric chemosynthesis is phylogenetically and geographically widespread and contributes significantly to carbon fixation throughout cold deserts
Source: ISME J. 2022 Aug 6;16(11):2547–60. doi: 10.1038/s41396-022-01298-5 (PMC9561532; doi:10.1038/s41396-022-01298-5)
Supplement: Supplementary file 9 — Supplementary 1 [file 41396_2022_1298_MOESM9_ESM.xlsx]

## Sheet: Physicochemical data
Mean physicochemical data for each of the 6 sites investigated
Site	Dry matter fraction (%)	pH	TC (% w/w)	TOC(% w/w)	Reference
Mitchell Peninsula	0.97	5.41	0.15	N/A	[29, 30]
The Ridge	0.96	8.87	0.08	N/A	[29]
Alexandra Fjord Highlands	0.923	7.807	3.21889	N/A	[12]
Spitsbergen Svalbard	0.763333	6	3.17	N/A	[30]
Tibetan Plateau	0.998104	8.64667	23.1667	4.54	[31]
New Harbour	0.995067	8.07667	N/A	0.303333	This study
