# Supplementary material for: Atmospheric chemosynthesis is phylogenetically and geographically widespread and contributes significantly to carbon fixation throughout cold deserts
Source: ISME J. 2022 Aug 6;16(11):2547–60. doi: 10.1038/s41396-022-01298-5 (PMC9561532; doi:10.1038/s41396-022-01298-5)
Supplement: Supplementary file 10 — Supplementary 2 [file 41396_2022_1298_MOESM10_ESM.xlsx]

## Sheet: Sheet1
Cell abundance estimation data obtained through QPCR targeting the 16S rRNA gene
Site	New_ID	16S copies/g
The Ridge	TR_1	1.58466e+09
The Ridge	TR_2	8.18155e+08
The Ridge	TR_3	8.49964e+08
New Harbour	NH_1	4.74968e+07
New Harbour	NH_2	9.25506e+08
New Harbour	NH_3	2.28889e+09
Mitchell Peninsula	MP_1	3.46672e+08
Mitchell Peninsula	MP_2	1.11734e+09
Mitchell Peninsula	MP_3	8.58841e+08
Tibetan Plateau	TP_1	3.08073e+08
Tibetan Plateau	TP_2	3.98859e+08
Tibetan Plateau	TP_3	3.55467e+08
Spitsbergen	SS_1	1.13144e+09
Spitsbergen	SS_2	1.44318e+09
Spitsbergen	SS_3	8.09508e+08
Alexandra Fjord Highlands	AFH_1	7.96091e+08
Alexandra Fjord Highlands	AFH_2	1.58425e+09
Alexandra Fjord Highlands	AFH_3	7.47942e+08
