# Supplementary material for: Atmospheric chemosynthesis is phylogenetically and geographically widespread and contributes significantly to carbon fixation throughout cold deserts
Source: ISME J. 2022 Aug 6;16(11):2547–60. doi: 10.1038/s41396-022-01298-5 (PMC9561532; doi:10.1038/s41396-022-01298-5)
Supplement: Supplementary file 12 — Supplementary 5 [file 41396_2022_1298_MOESM12_ESM.xlsx]

## Sheet: rpIP_abundances_class
Community composition of the soil bacterial and archaeal communities using the metagenome universal single copy marker rplP
Taxonomy	TR1	TR2	TR3	NH1	NH2	NH3	MP1	MP2	MP3	TP1	TP2	TP3	SS1	SS2	SS3	AFH1	AFH2	AFH3
p__Asgardarchaeota:c__Heimdallarchaeia	0	0	0	0.0960373	0	0	0	0	0	0	0.121628	0	0	0	0.125037	0	0	0
p__Asgardarchaeota:c__Lokiarchaeia	0	0	0	0	0	0	0	0	0	0	0	0	0	0	0	0.117465	0	0.116865
p__Asgardarchaeota:c__Thorarchaeia	0	0	0	0	0	0	0	0	0	0	0	0	0	0.141742	0	0	0	0
p__Halobacteriota:c__Archaeoglobi	0	0	0	0	0	0	0	0	0	0	0	0	0	0	0	0	0.108764	0
p__Halobacteriota:c__Halobacteria	0	0.18651	0	0	0	0	0	0	0	0	0	0	0	0	0	0	0	0
p__Halobacteriota:c__Methanosarcinia	0	0	0	0	0	0	0	0	0	0	0	0.204912	0	0	0.125037	0	0	0
p__Hydrothermarchaeota:c__Hydrothermarchaeia	0	0	0	0	0	0	0	0	0	0	0	0	0	0	0	0	0	0.116865
p__Micrarchaeota:c__Micrarchaeia	0	0	0	0	0	0	0	0	0	0	0	0	0.15628	0	0	0	0	0
p__Nanoarchaeota:c__Nanoarchaeia	0	0	0	0	0	0	0.112272	0	0	0	0	0	0	0	0	0.117465	0	0
p__Thermoplasmatota:c__E2	0	0	0	0	0	0	0	0	0	0.265415	0	0	0	0	0	0	0	0
p__Thermoplasmatota:Unassigned	0	0	0	0.288697	0	0	0	0	0	0	0	0.20367	0	0	0	0	0	0.117577
p__Thermoproteota:c__Methanomethylicia	0	0	0	0	0	0	0	0.134448	0	0	0	0	0	0	0	0	0	0
p__Thermoproteota:c__Nitrososphaeria	0	0	0.199262	0	0	0	0.223182	0	0	2.18764	2.20785	2.6564	0.469786	0.143471	0.251599	1.17537	1.09228	0.703327
p__AABM5-125-24:c__AABM5-125-24	0	0	0.0996312	0	0	0	0	0	0	0	0	0	0	0	0	0	0	0
p__Acidobacteriota:c__Acidobacteriae	0	0	0	0	0.113097	0.210851	2.23795	4.04984	9.54814	0.242496	0.243257	0.305505	8.9032	6.69041	1.37693	0.940437	1.96173	4.69954
p__Acidobacteriota:c__Blastocatellia	0.389578	0	2.5977	0.576224	8.36915	1.16418	5.07128	0.694376	0.55129	0.972202	2.34802	0.614735	3.4552	4.86591	3.63599	4.59976	2.4074	2.94443
p__Acidobacteriota:c__Mor1	0	0	0	0	0	0	0	0	0	0	0	0	0	0	0	0.118181	0	0
p__Acidobacteriota:c__Thermoanaerobaculia	0	0	0	0.0960373	0	0	0	0	0	1.82389	0.12237	0.359527	3.59443	3.83482	1.78025	0.943302	1.20105	1.40665
p__Acidobacteriota:c__UBA6911	0	0	0	0	0	0	0	0	0	0	0	0	0	0	0.125037	0.118181	0	0.117577
p__Acidobacteriota:c__Vicinamibacteria_A	0	0	0	0	0	0	0	0	0	0	0	0	0.15628	0.426091	0.376636	0.470576	0.108764	0
p__Acidobacteriota:c__Vicinamibacteria	0	0	1.1002	0.0966229	0.676523	0.952687	0	0	0	2.1869	3.7905	2.14723	2.52321	3.18142	4.01491	6.03154	2.46709	1.7601
p__Acidobacteriota:Unassigned	0	0	0	0	0	0	0	0	0	0	0.121628	0	0	0	0	0	0.326956	0
p__Actinobacteriota:c__Acidimicrobiia	3.68515	2.91046	5.91834	1.54948	2.3058	7.95899	3.24635	12.2299	1.8284	7.2039	5.70022	6.83411	2.1775	4.42944	3.25935	2.47321	1.41791	2.93587
p__Actinobacteriota:c__Actinomycetia	15.8025	9.81814	26.9976	7.796	7.67	12.7398	34.2231	22.7365	5.68911	18.7676	11.5362	9.29989	6.45387	3.41305	11.0711	3.18087	5.75654	10.1573
p__Actinobacteriota:c__Coriobacteriia	0	0	0	0	0	0	0	0	0	0.242496	0.123112	0.713465	0.15628	0	0	0.117465	0.436383	0.117577
p__Actinobacteriota:c__Rubrobacteria	5.23524	23.6562	3.9081	4.53249	1.92059	12.1278	0.111591	0	0	4.39006	4.8859	4.62542	0.311612	0	0	0.473441	0.108764	0
p__Actinobacteriota:c__Thermoleophilia	45.2843	46.5703	34.2258	4.09974	12.0952	20.8395	10.199	24.3884	18.8588	27.0405	33.8668	33.0529	18.4486	12.4612	12.5495	19.015	8.30985	7.88054
p__Actinobacteriota:c__UBA9087	0	0.187077	1.22352	0.388248	0	1.49267	0	0	0	3.52358	5.30418	10.1202	1.24834	1.56954	2.38867	1.88445	2.07514	2.96153
p__Actinobacteriota:Unassigned	7.88777	0	0.348102	0	0.337233	0.210851	0	0	1.99119	0.121248	0.48948	0.935763	0.155332	0.142607	0.377399	0.941153	0	0.970549
p__Armatimonadota:c__Abditibacteria	0.096221	0	0	0	0	0.210851	0.336815	0	0.138452	0	0	0.102456	0	0	0	0.117465	0.108764	0.23373
p__Armatimonadota:c__BOG-944	0	0	0	0	0	0	0.557956	1.21413	2.61968	0	0	0	0	0	0.125037	0	0.217528	0.46746
p__Armatimonadota:c__Fimbriimonadia	0	0	0	0	0.112411	0	0.2504	0	0.276904	0.121248	0.121628	0	0	0.141742	0	0	0.437709	0.23373
p__Armatimonadota:Unassigned	0	0	0.0996312	0	0	0.105426	0.223182	0.135268	0.137613	0.121987	0.12237	0.204291	0	0.165942	0	0.117465	0.326292	0.58575
p__Bacteroidota:c__Bacteroidia	3.18703	0.745473	1.99627	5.69197	3.17356	5.39342	4.45752	0.404984	2.41829	0.728966	1.09614	0.306126	2.33946	3.16241	5.98196	4.12632	9.14415	9.93637
p__Bacteroidota:c__Ignavibacteria	0	0	0.100239	0	0	0	0	0	0	0	0	0	0	0.142607	0	0.236363	0.217528	0
p__Bacteroidota:c__Kapabacteria	0	0	0	0	0.113782	0	0	0	0.138452	0	0.121628	0	0	0	0.1258	0.118181	0.108764	0
p__Bacteroidota:c__Rhodothermia	0.386057	0.374154	0	0	0	0	0	0	0	0	0	0	0	0	0	0	0	0
p__Bacteroidota:c__SZUA-365	0	0	0	0	0	0	0	0	0	0	0	0	0.155332	0	0	0	0	0
p__Bacteroidota:c__UBA10030	0	0	0	0	0	0	0	0	0	0	0	0	0	0.284349	0	0	0.219518	0
p__Bdellovibrionota:c__Bacteriovoracia	0	0	0	0.0960373	0.563427	0	0	0	0	0	0	0	0	0	0	0	0	0
p__Bdellovibrionota:c__Bdellovibrionia_A	0	0	0	0	0	0	0	0	0.276065	0.121987	0	0	0.311612	0.141742	0	0	0.327619	0.23373
p__Bdellovibrionota:c__Bdellovibrionia	0	0	0	0	0.224822	0	0	0	0.275226	0	0.12237	0	0	0	0	0	0	0
p__Bdellovibrionota:c__Oligoflexia	0	0	0	0	0.563427	0	0.112272	0	0	0	0	0	0	0	0	0	0	0
p__Bdellovibrionota:c__UBA2394	0	0	0	0	0	0	0	0	0	0	0	0	0.311612	0	0	0	0	0
p__Bdellovibrionota:Unassigned	0	0	0	0.192075	0	0	0.335454	0	0.983428	0	0	0	0	0.141742	0	0	0.108764	0.117577
p__Chloroflexota:c__Anaerolineae	0	0	0.299501	0.0960373	0	0	0	0	0	0.243975	0.121628	0.204291	0.155332	0.143471	1.40438	0.822972	0.874755	0.46746
p__Chloroflexota:c__Chloroflexia	4.50009	3.94846	1.3268	4.94299	3.80827	6.9793	1.7875	0.539433	1.65555	2.35398	1.95644	2.45025	0	0.141742	0.75251	0.589474	0.654574	1.2905
p__Chloroflexota:c__Dehalococcoidia	0	0	0.100239	0.0960373	0	0.210851	0.821284	0.404984	0.983428	1.21544	1.10133	2.04042	0.465997	0.709575	0.502436	0.23493	0.653911	0.351307
p__Chloroflexota:c__Ellin6529	0.386644	1.02495	8.19285	0.480186	3.39153	1.81795	1.78954	1.36334	0.276065	3.90211	5.88192	4.52296	5.46316	4.57205	5.02055	5.53805	4.06406	2.34656
p__Chloroflexota:c__Ktedonobacteria	0	0	0	0	0	0	0.894771	0.673881	12.391	0	0	0	0.311612	0	0	0	0	0
p__Chloroflexota:c__UBA5177	0	0	0	0	0	0	0	2.0241	0.137613	0	0	0	0	0	0	0	0	0
p__Chloroflexota:c__UBA6077	0	0	0.100239	0	0	0	0	1.21413	0.412838	0.744492	0.85214	1.53063	0.155332	0.141742	0.375874	0	0.327619	0
p__Chloroflexota:Unassigned	0	0	0.100846	0	0.113097	0.105426	0.585854	2.57009	0.688903	0.121248	0.731253	0.612251	0.779504	0	0.500911	0.237079	0.326292	0
p__Cyanobacteria:c__Cyanobacteriia	0.096221	0	0.0996312	0	0	0	0.223863	0.403345	1.1051	0	0	0	0.155332	0	0.75251	1.17823	2.29399	2.26604
p__Cyanobacteria:c__Vampirovibrionia	0	0	0	0	0	0	0	0	0	0	0	0.20367	0.155332	0.142607	0	0.118181	0	0
p__Deinococcota:c__Deinococci	0.193615	0.765882	0	0.19266	0.677209	6.98123	0.112272	0	0	0.121987	0	0	0	0	0.1258	0	0	0
p__Dependentiae:c__Babeliae	0	0	0	0	0	0	0	0	0	0	0	0	0	0.141742	0	0.117465	0.111417	0
p__Desulfobacterota_B:c__Binatia	0	0	0	0	0	0	0	0	0	0	0.364885	0.20367	0.623224	0.852182	0.376636	0.471293	0.437046	0.11829
p__Desulfobacterota:c__Desulfobacteria	0	0	0	0	0	0	0.112272	0	0	0	0	0	0	0	0	0	0	0
p__Desulfobacterota:c__GWC2-55-46	0	0	0	0	0	0	0	0	0	0	0	0	0	0	0	0	0.109427	0
p__Desulfobacterota:Unassigned	0	0	0	0	0	0	0	0	0.275226	0	0	0	0	0	0	0	0	0
p__Dormibacterota:c__Dormibacteria	0	0	0	0	0	0	0.335454	10.8649	12.2878	0	0	0	1.92745	1.56521	0.1258	0	0	0.116865
p__Eisenbacteria:c__RBG-16-71-46	0	0	0	0	0	0	0	0	0	0	0	0	0.623224	0.284349	0.500911	0.471293	1.19707	0.468172
p__Elusimicrobiota:c__Elusimicrobia	0	0	0	0	0	0	0	0	0	0	0	0	0.466944	0.31287	0.252362	0.118181	0.563717	0.468885
p__Eremiobacterota:c__Eremiobacteria	0	0	0	0	0	0	0.223182	5.12953	5.5708	0	0	0	0.310665	0.330156	0	0	0.218191	0.117577
p__Fibrobacterota:c__Chitinivibrionia	0.0968077	0	0	0	0	0	0	0	0.139291	0	0	0	0	0	0.251599	0	0	0
p__Fibrobacterota:c__Fibrobacteria	0.096221	0	0	0	0	0	0	0	0.137613	0	0	0	0	0	0	0	0	0
p__Fibrobacterota:Unassigned	0	0.232996	0	0	0	0	0	0	0	0	0	0	0	0	0	0	0	0
p__Firmicutes_A:c__Clostridia_A	0	0	0	0	0	0	0	0.134448	0	0	0	0	0	0	0	0	0	0
p__Firmicutes_A:c__Clostridia	0	0	0	0	0	0	0.111591	0	0	0	0	0	0	0	0	0	0	0
p__Firmicutes_B:c__Desulfitobacteriia	0	0	0	0	0	0.105426	0	0	0	0	0	0	0	0	0	0	0	0
p__Firmicutes_B:c__Desulfotomaculia	0	0	0	0	0	0	0	0	0	0	0	0.205533	0	0	0	0.118898	0.326292	0
p__Firmicutes_B:c__Moorellia	0	0	0	0	0.451701	0	0	0	0	0	0	0	0	0	0	0	0	0
p__Firmicutes_B:c__Syntrophomonadia	0	0	0	0	0	0.105426	0	0	0	0	0	0	0	0	0	0	0	0
p__Firmicutes_D:c__Dethiobacteria	0	0	0	0	0	0	0	0	0	0	0	0.102456	0	0	0	0	0	0
p__Firmicutes_D:c__UBA994	0	0	0	0	0	0	0	0	0	0	0	0	0	0	0	0	0	0.117577
p__Firmicutes_F:c__Halanaerobiia	0	0	0	0	0	0	0	0	0	0.147863	0.243257	0.204291	0	0	0	0.118181	0	0
p__Firmicutes_G:c__Limnochordia	0	0	0	0	0	0	0	0	0	0	0	0	0	0	0	0	0.108764	0
p__Firmicutes:c__Bacilli	0.444729	1.31521	0	0	0.337919	0	0	0	0	0.363744	0.364885	0.407961	0	0	0	0.235646	0	0
p__Gemmatimonadota:c__Gemmatimonadetes	5.24522	4.87137	2.00295	5.19831	8.24303	6.24646	5.03045	0.673881	0.137613	4.73976	5.32346	7.53827	6.45577	12.4215	6.62849	7.42322	4.71333	3.04918
p__Gemmatimonadota:Unassigned	0	0	0	0	0	0	0.111591	0	0	0	0.121628	0	0.155332	0	0	0	0	0
p__Methylomirabilota:c__Methylomirabilia	0	0	0	0	0	0	0	0	0	0.363744	0.486513	0.101835	0.155332	0.283484	0.876785	1.64666	0.326292	0.585037
p__Myxococcota_A:c__UBA9160	0	0	0	0	0	0	0	0	0	0	0	0	0	0.141742	0	0.118181	0	0
p__Myxococcota:c__Bradimonadia	0	0	0	0	0	0	0	0	0	0.121987	0	0	0	0	0	0	0	0
p__Myxococcota:c__Myxococcia	0	0	0	0	0.45033	0	0	0	0	0.365962	0	0.305505	0.312559	0	0.251599	0.235646	0.109427	0.117577
p__Myxococcota:c__Polyangia	0.29101	0	0.398525	0.385906	0	0	1.11931	0.269716	1.10342	0.612154	0.243257	0.205533	1.10343	1.14172	1.25495	0.587325	0.980204	1.0525
p__Myxococcota:c__UBA796	0	0	0	0	0	0	0	0	0	0.121987	0	0	0	0	0.125037	0	0	0
p__Myxococcota:c__UBA9042	0	0	0	0	0	0	0	0	0	0	0	0	0	0.141742	0	0	0	0
p__Myxococcota:c__XYA12-FULL-58-9	0	0	0	0	0	0	0	0	0	0	0	0	0	0	0	0	0.108764	0
p__Myxococcota:Unassigned	0	0	0	0.481943	0	0	0	0	0	0	0	0	0	0.143471	0	0	0	0
p__Nitrospirota:c__Nitrospiria	0	0	0	0	0	0	0	0.134448	0	0.243235	0.365627	0.101835	0.62133	1.27741	0.778433	0.392505	0.872103	0.350595
p__Nitrospirota:Unassigned	0	0	0	0	0	0	0	0	0	0	0.243257	0.102456	0.155332	0	0	0	0.218191	0.116865
p__Omnitrophota:c__Koll11	0	0	0	0	0	0	0	0	0	0	0	0	0	0	0	0.117465	0	0
p__Patescibacteria:c__ABY1	0	0	0	0	0	0	0.900895	0.674701	0.828194	0	0	0	0	0.285213	0	0.117465	0	0
p__Patescibacteria:c__Andersenbacteria	0	0	0	0	0	0	0	0	0	0	0	0	0	0	0	0.23493	0.108764	0
p__Patescibacteria:c__Dojkabacteria	0	0	0	0	0	0	0	0	0	0	0	0	0.155332	0	0	0	0	0
p__Patescibacteria:c__Doudnabacteria	0	0	0.0996312	0	0	0	0	0	0	0	0	0	0	0.426955	0.125037	0.118181	0	0
p__Patescibacteria:c__Gracilibacteria	0	0	0	0	0	0	0	0	0	0	0	0	0	0	0	0.117465	0	0
p__Patescibacteria:c__Microgenomatia	0	0	0	0	0	0.105426	0.223863	0	0	0.121248	0	0.209258	0.622277	0.286942	0.125037	0.235646	0.984846	0.116865
p__Patescibacteria:c__Paceibacteria	0	0	0	0	0.112411	0	0.45453	0	0	0	0	0	1.2455	0.426955	0	0.352395	0.43572	0.243706
p__Patescibacteria:c__Saccharimonadia	0.096221	0.0935385	0.398525	0	0.112411	0.210851	2.46385	0	0	0.242496	0.245482	0.204291	1.09301	0.994788	0.250837	0.23493	1.1984	0.620667
p__Patescibacteria:c__UBA1384	0	0	0	0	0	0	0.111591	0	0	0	0	0	0	0	0.125037	0	0	0
p__Patescibacteria:Unassigned	0	0	0	0	0.337233	0	0.111591	0	0	0.121987	0	0	0	0	0	0	0	0
p__Planctomycetota:c__Brocadiae	0.096221	0	0	0	0	0	0	0	0	0	0	0	0	0	0	0	0	0
p__Planctomycetota:c__GCA-002687715	0	0	0	0	0	0	0	0	0	0	0	0	0.155332	0	0	0	0	0
p__Planctomycetota:c__Phycisphaerae	1.16287	0.839012	0.298894	2.52918	3.62183	1.4811	0.791345	0	0.412838	0.608458	1.34162	0.714707	0.875166	1.16937	1.00182	0.589474	1.528	1.17221
p__Planctomycetota:c__Planctomycetes	0.096221	0	0	0	0.224822	0	0	0.944417	0.276065	0.849475	0.85214	0.409202	0.780451	0.426091	0.87526	1.29641	0.544484	0.58575
p__Planctomycetota:c__UBA1135	0	0	0.0996312	0	0	0	0	0	0	0.121248	0	0	0.155332	0	0.1258	0	0	0.133967
p__Planctomycetota:c__UBA8108	0	0	0	0	0	0	0	0	0.137613	0	0	0	0	0	0	0.236363	0	0
p__Planctomycetota:c__UBA8742	0	0	0	0	0	0	0	0	0	0	0	0	0	0	0	0	0.109427	0.116865
p__Planctomycetota:Unassigned	0.0968077	0	0	0	0	0	0	0	0	0.121987	0	0.102456	0	0	0	0	0.108764	0
p__Poribacteria:c__WGA-4E	0	0	0	0	0	0	0	0	0	0.121987	0.12237	0	0	0	0	0	0	0
p__Proteobacteria:c__Alphaproteobacteria	2.14972	1.80671	0.62391	16.8212	7.11412	10.1196	3.01773	1.75193	7.35641	7.31998	4.15094	2.78245	10.6573	9.53908	14.0103	14.1273	17.3757	16.944
p__Proteobacteria:c__Gammaproteobacteria	1.74254	0.280615	0.79948	42.1194	29.7252	1.17254	5.49246	0.539433	0.995175	3.28109	1.83184	0.917135	6.77117	6.84511	10.2996	9.06486	9.92274	10.4452
p__Proteobacteria:c__Magnetococcia	0	0	0	0	0	0	0	0.134448	0.276904	0	0	0	0	0	0	0	0	0
p__Proteobacteria:c__Zetaproteobacteria	0	0	0	0	0	0	0	0	0	0	0	0	0	0.141742	0	0.117465	0	0
p__Spirochaetota:c__Spirochaetia	0	0	0	0	0	0	0	0	0	0.150821	0.12237	0	0	0	0	0	0.333588	0.11829
p__Sumerlaeota:c__Sumerlaeia	0.288663	0.279482	0	0.963886	1.57581	0.74055	0	0	0	0.121987	0	0	0	0	0	0	0	0
p__Tectomicrobia:c__Entotheonellia	0	0	0	0	0	0	0	0	0	0.121248	0	0.101835	0	0	0.125037	0	0.329608	0.116865
p__UBA10199:c__UBA10199	0	0	0	0	0	0	0	0	0	0	0	0	0	0	0	0.235646	0	0
p__Verrucomicrobiota_A:c__Chlamydiia	0	0	0	0	0	0	0	0	0.277743	0.121248	0	0	0	0.142607	0.1258	0.117465	0.108764	0.116865
p__Verrucomicrobiota:c__Kiritimatiellae	0	0	0	0	0	0	0	0	0	0	0	0	0	0	0	0	0.108764	0
p__Verrucomicrobiota:c__Verrucomicrobiae	0.192442	0	6.14433	0.19266	0.449645	0	11.4748	3.38006	6.13048	0.121248	0	0.101835	5.14207	8.80357	3.63599	2.71172	7.55778	6.4632
p__Verrucomicrobiota:Unassigned	0	0	0	0	0	0	0	0	0	0	0	0	0	0	0	0	0	0.116865
p__Zixibacteria:c__MSB-5A5	0	0	0	0	0	0	0	0.186916	0.137613	0	0	0.102456	0	0	0	0.118181	0.108764	0
Unassigned:Unassigned	0.773875	0.0935385	0.0996312	0	1.01444	0.210851	0	0	0.137613	0.607718	0.486513	0.624049	0.466944	0.142607	0.626711	1.53134	0.545147	0.116865
