# Supplementary material for: Atmospheric chemosynthesis is phylogenetically and geographically widespread and contributes significantly to carbon fixation throughout cold deserts
Source: ISME J. 2022 Aug 6;16(11):2547–60. doi: 10.1038/s41396-022-01298-5 (PMC9561532; doi:10.1038/s41396-022-01298-5)
Supplement: Supplementary file 13 — Supplementary 6 [file 41396_2022_1298_MOESM13_ESM.xlsx]

## Sheet: Sheet 1
Community composition of the soil bacterial and archaeal communities obtained by mapping paired reads against representative Genome Taxonomy Database genomes
Taxonomy (GTDB R95)	TR1	TR2	TR3	NH1	NH2	NH3	MP1	MP2	MP3	TP1	TP2	TP3	SS1	SS2	SS3	AFH1	AFH2	AFH3
p__Acidobacteriota;c__Acidobacteriae	0	0	0	0	0	0	0.000970949	0.00232572	0.0229951	0.00500325	0.00715359	0.010012	4.13661	2.32214	1.43678	0.0888691	1.22288	1.17185
p__Acidobacteriota;c__Blastocatellia	0.37824	0.0716332	24.6352	0.626959	13.6507	10.6188	0.16409	0.00232572	0.00574878	0.0650423	0.143072	0.0800961	1.44281	4.94946	1.41804	3.44368	1.95191	1.57199
p__Acidobacteriota;c__Vicinamibacteria	0	0	0.0143062	0	0	0.0142918	0	0	0	0.0100065	0.0214608	0.020024	0.120929	0.133511	0.293603	0.144412	0.135223	0.142908
p__Acidobacteriota;c__Vicinamibacteria_A	0	0	0	0	0	0	0	0	0	0.0150098	0.0143072	0.020024	0.0542096	0.0715239	0.787106	0.122195	0.905403	0.457306
p__Actinobacteriota;c__Acidimicrobiia	0.37824	0.34384	0.987124	0.0400187	0.0924428	0.514506	0.0796178	12.6654	0.287439	0.445289	0.686744	1.41169	0.946583	1.60214	0.593453	0.477672	0.458581	0.714541
p__Actinobacteriota;c__Actinomycetia	11.4807	9.82808	22.4464	6.80317	4.77621	17.0359	86.8737	36.6157	7.71141	73.6078	58.6666	52.9135	2.10583	1.6975	8.27086	13.1304	6.21436	5.82351
p__Actinobacteriota;c__Rubrobacteria	11.5474	19.8854	2.41774	2.10765	0.231107	11.7479	0.00291285	0.000930289	0	0.395257	0.822663	1.15138	0	0	0	0.0333259	0	0.00714541
p__Actinobacteriota;c__Thermoleophilia	31.0713	52.5788	28.5122	1.44734	4.46037	17.579	1.21272	15.213	19.4424	14.4444	23.2492	32.1085	14.9827	8.81652	20.0587	21.1953	6.26139	6.43087
p__Actinobacteriota;c__UBA4738	0.0222494	0.0286533	0.143062	0	0	0.0571674	0	0.000930289	0	0.080052	0.207454	0.340408	5.18327	0.7963	0.737131	0.477672	2.26939	5.30904
p__Bacteroidota;c__Bacteroidia	23.0504	6.24642	4.56366	17.2747	6.70981	24.7678	0.282546	0.00930289	0.0252946	0.160104	0.264683	0.0700841	0.00416997	0.0667557	1.54298	2.39947	5.53824	3.68703
p__Campylobacterota;c__Campylobacteria	0.700857	0.802292	0.472103	0.493564	0.731839	1.37202	0.0456346	0.0148846	0.0770336	0.360234	0.422062	0.660793	0.104249	0.104902	0.281109	0.577649	0.223411	0.43587
p__Chloroflexota;c__Chloroflexia	0.0111247	0	0	0	0	0	0.267011	0.974012	9.10032	0	0	0	0	0	0	0	0	0
p__Chloroflexota;c__Ellin6529	0.244744	0.673352	2.50358	0.0733676	0.285032	0.7003	7.61515	3.68534	1.20494	0.410267	0.65813	0.800961	1.62629	2.84188	1.98026	6.93179	2.56335	1.59343
p__Chloroflexota;c__Ktedonobacteria	0	0	0	0	0	0	0.00291285	0.00186058	0.0367922	0	0	0	0.0458696	0.00953652	0	0	0.00587924	0.00714541
p__Chloroflexota;c__UBA5177	0.0222494	0.0143266	0.0143062	0.00666978	0	0.0142918	0.0349542	0.0613991	0.220753	0	0	0	0.0125099	0.00953652	0.0249875	0.0222173	0.00587924	0.00714541
p__Cyanobacteria;c__Cyanobacteriia	5.51786	0.888252	2.73247	0	0.192589	0.0142918	0	0	0	0	0	0	0	0	1.94903	6.64297	6.41425	2.34369
p__Deinococcota;c__Deinococci	0.0222494	0.0573066	0.0143062	0.0266791	0.0462214	1.5721	0.434014	0	0	0.00500325	0.00715359	0	0	0	0	0	0	0
p__Dormibacterota;c__Dormibacteria	0.266993	0.186246	0.686695	0.0266791	0.053925	0.242961	0.668013	17.0643	49.0785	0.0700455	0.164533	0.230276	1.23431	2.18863	0.268616	0.155521	0.135223	0.142908
p__Eremiobacterota;c__Eremiobacteria	0	0	0	0	0	0	0.0058257	8.63029	7.48261	0	0	0	0.00833994	0	0	0	0	0
p__Firmicutes;c__Bacilli	1.31272	1.54728	0.9299	0.747015	1.09391	1.58639	0.0786469	0.0279087	0.151768	0.63041	0.829816	1.21145	0.221008	0.205035	0.530985	1.07754	0.482098	0.821722
p__Firmicutes_A;c__Clostridia	0	0	0	0	1.57153	0	0	0	0	0	0	0	0	0	0	0	0	0
p__Gemmatimonadota;c__Gemmatimonadetes	0.0111247	0.0143266	0.100143	0.0133396	0.0231107	0.142918	0.224289	0.00232572	0.0344927	0.115075	0.307604	0.260312	6.20491	22.921	1.17441	2.67718	1.91663	1.75063
p__Nitrospirota;c__Nitrospiria	0	0	0	0	0	0	0	0	0	0.00500325	0.0572287	0.020024	2.34769	5.86019	15.08	12.9749	4.72691	4.10861
p__Patescibacteria;c__Saccharimonadia	0	0	0	0	0	0	0	0	0	0	0	0	0.0166799	0.185962	0.00624688	0	0	0
p__Proteobacteria;c__Alphaproteobacteria	2.18044	1.7192	0.314735	7.65024	12.7263	4.44476	0.729183	0.946104	2.45933	6.71436	10.2296	4.02483	21.9299	18.1766	18.2221	8.7425	30.0429	27.2026
p__Proteobacteria;c__Gammaproteobacteria	11.7811	5.10029	3.89127	62.6559	53.2779	7.41746	0.396147	0.0381418	0.228801	2.28649	2.80421	4.32519	6.49264	7.70074	8.7956	15.2966	6.63766	7.95284
p__Thermoproteota;c__Bathyarchaeia	0	0	0	0	0	0	0	0	0	0	0	0	0	0	0	1.31082	0	0
p__Thermoproteota;c__Nitrososphaeria	0	0	0.0143062	0	0	0	0.196132	0.333974	0.699051	0.0850553	0.17884	0.170204	12.5182	1.73088	0.849575	0.688736	1.36398	2.85816
p__Verrucomicrobiota;c__Verrucomicrobiae	0	0.0143266	4.60658	0.00666978	0.0770357	0.15721	0.68549	3.70953	1.73038	0.0900585	0.257529	0.170204	18.2603	17.6092	15.6984	1.38858	20.5244	25.4591
