# Supplementary material for: Atmospheric chemosynthesis is phylogenetically and geographically widespread and contributes significantly to carbon fixation throughout cold deserts
Source: ISME J. 2022 Aug 6;16(11):2547–60. doi: 10.1038/s41396-022-01298-5 (PMC9561532; doi:10.1038/s41396-022-01298-5)
Supplement: Supplementary file 16 — Supplementary 9 [file 41396_2022_1298_MOESM16_ESM.xlsx]

## Sheet: Normalised_abun_custom_database
Normalised copy numbers of key metabolic marker genes within the metagenomes, obtained through the use of custom databases
		The Ridge			New Harbour			Mitchell Peninsula			Tibetan Plateau			Spitsbergen Svalbard			Alexandra Fjord Highlands
Annotation	Gene	TR1	TR2	TR3	NH1	NH2	NH3	MP1	MP2	MP3	TP1	TP2	TP3	SS1	SS2	SS3	AFH1	AFH2	AFH3
GAPDH	Glyceraldehyde 3-phosphate dehydrogenase	44.0906	44.5275	34.5269	55.288	50.5136	41.1092	34.3034	31.8631	34.6679	44.3163	43.4943	41.9819	42.6709	42.3106	39.0315	40.0883	38.9757	31.4547
TKT	Transketolase	20.2857	17.8721	28.6438	31.7581	32.1442	29.0158	33.8753	28.7322	31.0704	33.005	31.7793	29.0467	32.4683	34.1649	32.7195	33.3647	32.5259	25.5345
PRK	Phosphoribulokinase	0.0322979	0	4.5455	1.84583	1.69725	0.617917	4.92778	4.92339	2.7156	0.755857	0.546924	0.682818	1.61086	1.41286	1.97461	2.96025	4.81643	3.69898
pgK	Phosphoglycerate kinase	26.8076	28.4417	29.3986	35.7922	35.4402	32.5346	26.9944	23.7999	26.0802	33.5005	33.3274	33.181	31.2501	33.25	31.1826	32.5781	32.6994	24.7977
tpiA	Triosephosphate isomerase	25.908	25.2187	25.5125	33.0119	31.7544	28.1713	28.9612	25.509	26.9808	31.5911	29.8794	31.4688	26.8931	28.3756	27.0198	27.5198	27.341	21.2847
FBA/FDA	Fructose-bisphosphate aldolase class I and II	30.2978	29.9145	30.3724	36.5388	32.8885	33.7952	42.5864	28.8416	30.6663	28.5307	26.168	26.1307	27.3654	25.2831	28.931	28.7232	31.9195	24.319
rbcL1A	Ribulose-bisphosphate carboxylase form IA	1.23115	1.62376	1.29559	0.200784	0.628368	1.19875	0.372845	0.816503	0.871335	1.53083	1.38867	2.76054	0.90635	0.594	0.793837	1.10499	1.66289	1.55131
rbcL1B	Ribulose-bisphosphate carboxylase form IB	0.0188241	0	0.0516085	0	0.0202914	0.00923431	0.15468	0.172456	0.460334	0.0469902	0.0842011	0.113002	0.157485	0.102931	0.208734	0.61024	1.03067	0.769406
rbcL1C	Ribulose-bisphosphate carboxylase form IC	1.31394	1.28328	0.980919	0.497989	0.862784	1.10756	0.234268	0.838304	0.833935	0.248308	0.224687	0.188377	0.607395	0.648829	1.0205	0.57812	1.14056	0.75267
rbcL1D	Ribulose-bisphosphate carboxylase form ID	1.27123	0.992136	1.16174	0.557145	1.01781	1.27433	0.270046	0.506361	0.961827	0.494397	0.417935	0.504903	0.859596	0.592596	0.828213	1.35197	1.86541	1.47252
rbcL1E	Ribulose-bisphosphate carboxylase form IE	17.5319	19.3997	17.2136	4.10779	8.59996	11.5324	9.37594	23.2852	17.5073	2.09667	2.93963	4.36314	2.54093	1.65446	1.63379	1.62797	1.33549	1.20936
rbcL2	Ribulose-bisphosphate carboxylase form II	0	0	0	0.00483999	0.0101789	0.018529	0.00838845	0.0432551	0.0778383	0.035358	0.0120681	0.0197168	0.0607694	0.0546713	0.0396193	0.0445262	0.0675503	0.0229284
rbcL3	Ribulose-bisphosphate carboxylase form III	0.02049	0	0	0.0157534	0	0	0	0	0	0.0575425	0.072013	0.0427836	0.0263727	0.0197719	0.0122814	0.0241544	0.028188	0.0207301
rbcL4	Ribulose-bisphosphate carboxylase form IV	0.366737	0.390778	0.372391	1.10174	0.702797	1.06944	0.212667	0.269618	0.520637	1.4368	1.08711	1.00505	0.812937	0.884711	1.22731	0.960719	1.49674	0.915221
hhyL	Group 1h-[NiFe]-hydrogenase large subunit	28.3518	31.7984	28.342	9.87781	15.8365	20.8372	30.1155	30.215	25.9782	6.93963	6.72264	6.2779	8.40776	5.41802	7.21728	4.69703	4.76328	6.86998
hhmL	Group 1m-[NiFe]-hydrogenase large subunit	24.6976	19.9918	11.8635	4.01194	6.13072	10.9438	6.17019	5.19241	0.695415	3.52716	3.79784	6.70962	0.251634	0.150922	1.21018	0.804543	0.391206	0.609931
hylL	Group 1l-[NiFe]-hydrogenase large subunit	23.8817	25.19	15.2865	12.4799	10.8521	19.047	5.73713	5.82208	1.42584	4.48264	4.56734	7.79796	1.12834	1.15519	3.06797	2.4294	1.40052	2.00274
hucL	Group 2a-[NiFe]-hydrogenase large subunit	0.0324858	0.0119822	0.252347	0.0083254	0.017509	0.0717127	0.101004	0.028935	0.258857	0.116572	0.114173	0.0593521	0.28746	0.193308	0.267733	0.54571	1.01894	0.673763
coxS	Aerobic carbon-monoxide dehydrogenase small subunit	32.9744	37.483	40.5339	21.5945	26.6442	36.2983	35.3931	47.8975	56.3692	59.4559	68.4042	59.0429	73.557	72.3539	73.8864	73.2192	63.3183	48.6008
coxM	Aerobic carbon-monoxide dehydrogenase medium subunit	13.0774	13.8504	12.5771	6.1523	7.81192	12.8151	11.8868	13.1694	15.1259	17.8769	19.3096	16.3103	21.9115	20.1204	21.7982	18.747	17.2622	12.8652
coxL	Aerobic carbon-monoxide dehydrogenase large subunit	12.3997	14.3147	17.2079	5.54194	6.34213	12.2615	10.4429	22.642	24.3867	17.2532	20.6761	18.7336	24.3466	22.8758	22.9861	21.1122	17.5044	13.4411
CooF	Anaerobic carbon-monoxide dehydrogenase iron sulfur subunit	0.462064	0.852151	0.168907	0.438143	0.37356	0.136002	0.749108	0.61146	0.774464	0.403705	0.487183	0.39798	0.639327	1.0255	0.581605	0.422141	0.394108	0.373983
CooS	Anaerobic carbon-monoxide dehydrogenase catalytic subunit	0	0	0	0	0	0.00665692	0	0.00345339	0	0	0.0043357	0	0.0130996	0.0130945	0.0122006	0	0	0
mmoX	Methane monooxygenase component A alpha chain	2.13863	4.51091	2.09921	1.41284	0.572064	4.11878	2.56829	3.86216	7.22134	1.06278	1.12871	0.934448	3.27257	1.33502	2.76313	1.34925	1.66937	1.74057
nuoA	NADH-quinone oxidoreductase subunit A	21.3284	18.2304	25.0355	25.3662	24.7806	22.5859	21.5563	19.5172	19.6868	25.246	24.9321	26.2005	23.7943	26.5785	23.9986	25.1051	26.6708	19.2784
nuoB	NADH-quinone oxidoreductase subunit B	33.9949	31.9386	37.3893	35.5766	38.8177	40.1179	33.689	31.9815	31.95	44.5748	44.1633	45.3324	42.8113	45.8158	43.8415	41.3166	43.2874	32.2982
nuoC	NADH-quinone oxidoreductase subunit C	12.5167	11.0801	15.4516	26.7874	22.5941	15.3605	17.0705	13.8378	12.6179	19.5795	17.1504	16.6772	16.4932	18.2292	18.9034	17.9359	18.9241	15.4784
nuoD	NADH-quinone oxidoreductase subunit D	34.6916	33.9549	43.6194	43.4233	44.0907	42.5196	37.7856	35.7308	35.8496	48.8818	48.3868	48.8704	44.9185	49.184	47.5029	46.2428	48.1756	37.0995
atpA	F-type H+/Na+-transporting ATPase	33.365	33.1656	33.9077	46.1722	43.426	36.7339	37.5613	31.2017	36.5441	41.5774	41.4518	41.1347	39.3724	41.3543	40.683	41.5935	40.1228	32.2598
ctaD	Cytochrome c oxidase subunit I	44.8785	43.2396	42.9126	48.8227	47.4928	42.1911	52.5892	54.0675	52.5283	57.2205	57.0856	59.4061	49.5291	48.2462	44.7774	46.7172	46.3623	36.1264
sdhA	Succinate dehydrogenase / fumarate reductase, flavoprotein subunit	12.3108	11.3775	12.0849	27.2961	25.9183	17.3983	11.142	11.011	13.7586	18.4215	18.394	18.7555	17.639	18.3441	17.7675	21.1531	19.4744	14.5627
aclB	ATP-citrate lyase beta-subunit	0	0	0.0410548	0.224504	0.0484256	0.0440756	0.06485	0.108608	0.302422	0.217277	0.165064	0.13484	0.440889	0.404595	0.59912	0.337607	0.42025	0.436324
nifH	Nitrogenase iron protein	0.605318	0.446538	0.691481	0.868728	0.750376	0.504805	0.692326	0.600774	1.02289	0.670527	0.599545	0.584562	0.8278	0.700924	1.00682	2.33695	3.79726	3.3254
nirK	Copper-containing nitrite reductase	0.0706479	0.0868605	0.0860844	0.591448	0.0190387	0.103971	0.324257	0.209753	0.278238	0.0367411	0.082765	0.0245857	0.348569	0.492353	0.614008	0.492754	0.498908	0.195367
nirS	Nitrite reductase	0.0149294	0	0	0.0114783	0	0	0	0	0	0.00465851	0.00954003	0.00779325	0.0384314	0.0720311	0.0089485	0.00439985	0.036969	0.0211462
amoA	Ammonia monooxygenase subunit A	0	0.0896732	0.14812	0.612677	0	0	0.0269965	0.18561	0.111336	0.960914	1.28168	1.0893	0.352033	0.182465	0.582888	0.417954	0.735805	0.15578
narG	Nitrate reductase	0.0685114	0.0224623	0.410449	0.780355	0.1436	0.332354	6.35495	5.03682	2.78608	0.555827	0.413471	0.524528	2.97121	2.76439	2.4251	1.42683	1.75306	1.32467
pufL	Photosynthetic reaction center L subunit	0	0	0.0288176	0.266684	0.458883	0.0618759	0.266118	0.232719	0.927095	0.0590373	0.0201501	0.00823031	0.192787	0.141999	0.652074	3.45707	4.78919	4.52384
pufM	Photosynthetic reaction center M subunit	0	0	0.0511196	0.250871	0.444693	0.0960416	0.335416	0.306057	0.776178	0.0349088	0.0268082	0.00729988	0.125994	0.125946	0.737616	2.80249	4.47094	3.97847
pufC	Photosynthetic reaction center cytochrome c subunit	0	0.0169886	0	0.0767254	0.136535	0.0451892	0.153435	0.128935	0.291079	0.00718601	0.007358	0.0300538	0.0815134	0.0444447	0.358892	1.09271	1.95158	2.11558
psbB	Photosystem II CP47 chlorophyll apoprotein	0	0	0.0311732	0.00437096	0	0	0.181813	0.0998286	0.398339	0	0	0	0.0164641	0.0219437	0.306685	0.467457	0.943218	0.645351
psbC	Photosystem II CP43 chlorophyll apoprotein	0.0183067	0.0135047	0.0334601	0.00469162	0.0148003	0	0.142298	0.158399	0.37223	0	0	0	0.0117813	0.00588837	0.246888	0.507145	0.755533	0.714921
psaA	Photosystem I P700 chlorophyll a apoprotein A1	0.0462558	0.00853061	0.010568	0	0.0218143	0.0113456	0.400636	0.1648	0.699034	0.00721672	0	0	0.0186049	0.0148782	0.530242	0.981504	1.41585	1.39926
psaB	Photosystem I P700 chlorophyll a apoprotein A2	0.15305	0.0434244	0.0753136	0.58835	0.339477	0.0577537	0.504622	0.161788	0.575809	0.139597	0.173031	0.0737471	0.299274	0.424123	0.691547	1.08599	1.45117	1.3388
pscA	Photosystem P840 reaction center large subunit	0	0	0	0	0	0	0	0	0	0	0	0	0	0	0	0	0.00323219	0.00237703

## Sheet: SingleM_RPKM
Data associated with copy number normalisation using graftM
	The Ridge			New Harbour			Mitchell Peninsula			Tibetan Plateau			Spitsbergen Svalbard			Alexandra Fjord Highlands
Gene	TR1	TR2	TR3	NH1	NH2	NH3	MP1	MP2	MP3	TP1	TP2	TP3	SS1	SS2	SS3	AFH1	AFH2	AFH3
S1.3.ribosomal_protein_L5_rplE	101757	98765	89362	77767.6	83872.5	87341.1	90073.4	90963.8	83963.5	86311.3	85156.9	85734.6	78043.7	79822.3	79193	84996.4	80847.9	101365
S1.2.ribosomal_protein_L3_rplC	59324.9	59580.6	61842.3	69699.8	65275.4	64083.6	61592.8	60878.9	64091.6	61434.3	61835.4	59505.8	60278.5	60853.6	62990.9	64304.3	63702.9	78185.9
S1.11.ribosomal_protein_S10_rpsJ	284913	282586	259680	353080	340000	278280	265411	249666	274318	257018	262033	259471	283804	295901	285662	276679	281267	350135
S1.13.ribosomal_protein_S15P_S13e	79318.6	77719.2	100011	93621.9	87512.9	82165	114472	95047.9	31270.4	114657	96074.4	86194.4	114873	111420	119221	101452	116893	150326
S1.10.ribosomal_protein_S7	597413	598621	586250	556881	586642	590486	587134	586803	615950	564921	567308	576336	566793	575706	552788	580402	566277	717894
S1.1.ribosomal_protein_L2_rplB	85752.1	85495.2	87611.3	90228.2	87494.6	85739.9	84497.1	84539.5	85657.6	82821.8	81529.1	82625	81251.3	80924.2	81376	84763.7	82413.7	103694
S1.14.ribosomal_protein_S19_rpsS	182433	173177	195948	190159	187911	187739	178558	181699	194774	188886	183841	183338	186507	193195	182985	193867	186624	233762
S1.6.ribosomal_protein_L14b_L23e_rplN	104989	88762.1	83379.2	112342	103595	113442	101035	72838.5	76546.8	85424.6	81284.9	80125.9	84174.2	82459.8	96454	89544.8	106221	131965
S1.9.ribosomal_protein_S5	67525.1	70127.7	67044.6	80455.6	75202.7	67429.4	72326.8	67544.6	63268.1	63777.6	63348.4	63069.1	62526.9	60591.6	62658.5	62741.7	61357.8	78283.7
S1.8.ribosomal_protein_S2_rpsB	93332	93411.9	106277	105814	105221	104417	98073.5	112160	114342	130374	139991	142703	120739	118541	123508	116448	120252	150096
S1.12.ribosomal_protein_S12_S23	265573	289146	273944	200600	205479	249691	255927	304630	305391	279744	281783	279873	288071	275354	269505	262887	250130	325785
S1.5.ribosomal_protein_L11_rplK	86282.1	88070.9	79870.2	86068.1	80362.6	87709	81729.6	79701.7	83436.6	79637	80604.9	75103.8	87026.9	87516.3	94091.2	85309.9	101922	124482
S1.7.ribosomal_protein_L16_L10E_rplP	167692	166156	166430	163728	165378	161212	167369	164202	147550	161385	156062	158793	155247	148285	154973	152004	149222	187731
S1.4.ribosomal_protein_L6_rplF	76384.6	76490.6	88145.7	80736	82227.1	86089.9	94018.2	86341.4	82945	85473.1	87864	88647.1	89522.7	91419	91137.1	91290.8	88349.8	108948
Average	160906	160579	160414	161513	161155	160416	160873	159787	158822	160133	159194	158680	161347	161571	161182	160478	161106	203047

## Sheet: DRAM scaffold annotations
DRAM scaffold annotations
	Alexandra Fjord Highlands				Mitchell Peninsula				New Harbour				Spitsbergen Svalbard				The Ridge				Tibetan Plateau				Grand Total
Row Labels	AFH1	AFH2	AFH3	Total	MP1	MP2	MP3	Total	NH1	NH2	NH3	Total	SS1	SS2	SS3	Total	TR1	TR2	TR3	Total	TP1	TP2	TP3	Total
K00001_alcohol dehydrogenase [EC:1.1.1.1]																			2	2	1			1	3
K00002_alcohol dehydrogenase (NADP+) [EC:1.1.1.2]									3			3					3			3					6
K00003_homoserine dehydrogenase [EC:1.1.1.3]	13	3	1	17	29	25	29	83	11	22	24	57	4	1	2	7	15	12	29	56	8	5	8	21	241
K00004_(R,R)-butanediol dehydrogenase / meso-butanediol dehydrogenase / diacetyl reductase [EC:1.1.1.4 1.1.1.- 1.1.1.303]					1			1			1	1										1		1	3
K00005_glycerol dehydrogenase [EC:1.1.1.6]					1	1	2	4	2	1	3	6					2	1	1	4		1	1	2	16
K00006_glycerol-3-phosphate dehydrogenase (NAD+) [EC:1.1.1.8]									1			1													1
K00008_L-iditol 2-dehydrogenase [EC:1.1.1.14]					9	1	2	12	1		3	4			1	1	4	2	3	9	1			1	27
K00009_mannitol-1-phosphate 5-dehydrogenase [EC:1.1.1.17]					2			2	1	1	2	4						1	2	3		1	3	4	13
K00010_myo-inositol 2-dehydrogenase / D-chiro-inositol 1-dehydrogenase [EC:1.1.1.18 1.1.1.369]	7		1	8	18	11	10	39	12	8	21	41	3	6	1	10	16	14	12	42	1	8	4	13	153
K00012_UDPglucose 6-dehydrogenase [EC:1.1.1.22]	12	9	3	24	46	31	39	116	34	36	37	107	8	5	5	18	38	28	46	112	6	5	13	24	401
K00013_histidinol dehydrogenase [EC:1.1.1.23]	1	1	3	5	40	13	18	71	22	24	28	74	2	1	2	5	23	16	26	65	1	2	4	7	227
K00014_shikimate dehydrogenase [EC:1.1.1.25]	15	10	2	27	46	38	30	114	24	32	44	100	6	10	9	25	34	27	47	108	6	5	11	22	396
K00015_glyoxylate reductase [EC:1.1.1.26]	2	2	2	6	3	4	6	13	8	4	9	21	3	2		5	7	9	9	25		1	5	6	76
K00016_L-lactate dehydrogenase [EC:1.1.1.27]	1	2		3	3	1		4	1	6	1	8					2	1	1	4	1	2		3	22
K00018_glycerate dehydrogenase [EC:1.1.1.29]	1			1	4	1	1	6	5	1		6							1	1					14
K00019_3-hydroxybutyrate dehydrogenase [EC:1.1.1.30]	5	13	4	22	16	6	17	39	13	10	21	44	4	1	2	7	11	9	13	33	1	8	9	18	163
K00020_3-hydroxyisobutyrate dehydrogenase [EC:1.1.1.31]	21	11	8	40	54	43	68	165	26	29	34	89	20	25	11	56	26	22	39	87	6	10	16	32	469
K00021_hydroxymethylglutaryl-CoA reductase (NADPH) [EC:1.1.1.34]	2		2	4	7			7		2	2	4	1	2	1	4	2	3	4	9	2	2	1	5	33
K00022_3-hydroxyacyl-CoA dehydrogenase [EC:1.1.1.35]									1			1													1
K00023_acetoacetyl-CoA reductase [EC:1.1.1.36]	6	7	3	16	7	3	5	15	9	9	6	24	5	3	3	11	6	4	1	11			1	1	78
K00024_malate dehydrogenase [EC:1.1.1.37]	19	10	6	35	41	31	36	108	33	43	44	120	9	11	3	23	42	35	44	121	8	6	17	31	438
K00027_malate dehydrogenase (oxaloacetate-decarboxylating) [EC:1.1.1.38]	3	1	2	6	27	12	11	50	12	13	24	49	4	1	2	7	18	14	24	56	5	1	7	13	181
K00029_malate dehydrogenase (oxaloacetate-decarboxylating)(NADP+) [EC:1.1.1.40]	1	1	1	3	4		3	7	8	9	3	20	2	1		3	2	3	2	7			1	1	41
K00030_isocitrate dehydrogenase (NAD+) [EC:1.1.1.41]	12	4	3	19	15	12	21	48	14	24	13	51	2	2	3	7	15	11	17	43	1	6	11	18	186
K00031_isocitrate dehydrogenase [EC:1.1.1.42]	6	4	5	15	31	17	22	70	21	25	27	73	3	2	8	13	16	18	27	61	4	1	1	6	238
K00033_6-phosphogluconate dehydrogenase [EC:1.1.1.44 1.1.1.343]	17	12	8	37	80	55	69	204	27	38	46	111	16	6	7	29	51	39	47	137	9	10	16	35	553
K00034_glucose 1-dehydrogenase [EC:1.1.1.47]	5	1		6	20	18	32	70	11	7	9	27	2			2	12	11	13	36	1	4	7	12	153
K00035_D-galactose 1-dehydrogenase [EC:1.1.1.48]		1	1	2			1	1	5	1	8	14	1			1	1	1		2					20
K00036_glucose-6-phosphate 1-dehydrogenase [EC:1.1.1.49 1.1.1.363]	19	6	6	31	98	71	84	253	32	35	49	116	10	9	3	22	35	33	52	120	9	6	10	25	567
K00038_3alpha(or 20beta)-hydroxysteroid dehydrogenase [EC:1.1.1.53]	2	2	1	5	2	1	4	7			2	2		1	1	2	4	1	1	6	3	1	2	6	28
K00039_ribitol 2-dehydrogenase [EC:1.1.1.56]							1	1		1		1													2
K00040_fructuronate reductase [EC:1.1.1.57]					2	2		4	2	1		3	1			1	1	1	3	5					13
K00041_tagaturonate reductase [EC:1.1.1.58]	1			1	2		1	3			2	2							1	1					7
K00042_2-hydroxy-3-oxopropionate reductase [EC:1.1.1.60]	3	1	2	6	18	7	5	30	15	8	12	35	1	1	2	4	11	12	14	37	1	7	6	14	126
K00043_4-hydroxybutyrate dehydrogenase [EC:1.1.1.61]							1	1	3			3													4
K00045_mannitol 2-dehydrogenase [EC:1.1.1.67]					8	2	5	15			2	2	1			1			2	2					20
K00046_gluconate 5-dehydrogenase [EC:1.1.1.69]		2		2	4	1		5	2	3	2	7	3	2	3	8	1		4	5					27
K00052_3-isopropylmalate dehydrogenase [EC:1.1.1.85]	10	4	5	19	37	19	27	83	26	20	28	74	5	3	2	10	28	19	30	77	6	2	6	14	277
K00053_ketol-acid reductoisomerase [EC:1.1.1.86]	17	10	8	35	38	27	37	102	30	30	40	100	5	8	11	24	36	27	41	104	8	10	6	24	389
K00054_hydroxymethylglutaryl-CoA reductase [EC:1.1.1.88]		1		1	1		3	4	2	1		3	1	1	2	4	3	2		5	2	1	3	6	23
K00055_aryl-alcohol dehydrogenase [EC:1.1.1.90]	2			2	1	2	2	5	1		2	3			2	2	1	1	1	3	1			1	16
K00057_glycerol-3-phosphate dehydrogenase (NAD(P)+) [EC:1.1.1.94]	15	6	3	24	40	36	32	108	27	37	40	104	5	5	3	13	27	23	36	86	6	2	10	18	353
K00058_D-3-phosphoglycerate dehydrogenase / 2-oxoglutarate reductase [EC:1.1.1.95 1.1.1.399]	16	8	1	25	51	50	58	159	36	55	51	142	6	10	11	27	55	37	46	138	6	11	13	30	521
K00059_3-oxoacyl-[acyl-carrier protein] reductase [EC:1.1.1.100]	78	51	40	169	203	158	210	571	146	146	215	507	62	51	38	151	171	154	214	539	52	65	92	209	2146
K00060_threonine 3-dehydrogenase [EC:1.1.1.103]	11	6	4	21	23	15	18	56	5	6	6	17	4	2	3	9	7	2	9	18		1	1	2	123
K00064_D-threo-aldose 1-dehydrogenase [EC:1.1.1.122]					9	6	7	22	5	6	4	15	2	1		3	7	4	4	15		2		2	57
K00065_2-dehydro-3-deoxy-D-gluconate 5-dehydrogenase [EC:1.1.1.127]	3	5		8	8	1	3	12	4	8	8	20	1	2	2	5	5	4	7	16	1	3	3	7	68
K00066_GDP-mannose 6-dehydrogenase [EC:1.1.1.132]	1			1	4	1	1	6	2	3	3	8					3		2	5	1			1	21
K00067_dTDP-4-dehydrorhamnose reductase [EC:1.1.1.133]	9	5	7	21	35	24	31	90	26	31	37	94	5	3	3	11	39	31	26	96	7	4	5	16	328
K00073_ureidoglycolate dehydrogenase (NAD+) [EC:1.1.1.350]											2	2													2
K00074_3-hydroxybutyryl-CoA dehydrogenase [EC:1.1.1.157]	31	12	5	48	52	33	41	126	36	32	50	118	16	12	11	39	41	36	54	131	9	9	18	36	498
K00075_UDP-N-acetylmuramate dehydrogenase [EC:1.3.1.98]	25	10	5	40	48	33	37	118	29	38	45	112	7	7	3	17	33	22	47	102	7	7	14	28	417
K00076_7-alpha-hydroxysteroid dehydrogenase [EC:1.1.1.159]					3		2	5			3	3					1			1	1	1		2	11
K00077_2-dehydropantoate 2-reductase [EC:1.1.1.169]	20	5	5	30	23	34	29	86	15	18	21	54	15	4	5	24	12	10	20	42	5	1	9	15	251
K00078_dihydrodiol dehydrogenase / D-xylose 1-dehydrogenase (NADP) [EC:1.3.1.20 1.1.1.179]	1	1		2	23	2	4	29	8	4	11	23	2		2	4	9	3	7	19	2		2	4	81
K00088_IMP dehydrogenase [EC:1.1.1.205]	11	3	2	16	39	16	17	72	27	29	24	80	1	6	1	8	17	18	20	55	7	4	6	17	248
K00090_glyoxylate/hydroxypyruvate/2-ketogluconate reductase [EC:1.1.1.79 1.1.1.81 1.1.1.215]										1		1													1
K00091_dihydroflavonol-4-reductase [EC:1.1.1.219]		1	3	4		1	11	12	1			1	1			1		1	1	2	1	1	1	3	23
K00096_glycerol-1-phosphate dehydrogenase [NAD(P)+] [EC:1.1.1.261]	2	2		4	9	5	5	19	9	13	11	33	1		1	2	6	8	14	28	1	2	4	7	93
K00097_4-hydroxythreonine-4-phosphate dehydrogenase [EC:1.1.1.262]			1	1	3		1	4	11	7	7	25	3	1	1	5	4	2		6					41
K00098_L-idonate 5-dehydrogenase [EC:1.1.1.264]					2			2	1			1	2			2	1			1					6
K00099_1-deoxy-D-xylulose-5-phosphate reductoisomerase [EC:1.1.1.267]	14	4	4	22	53	37	32	122	25	33	30	88	7	4	5	16	29	26	47	102	4	5	5	14	364
K00101_L-lactate dehydrogenase (cytochrome) [EC:1.1.2.3]		1		1	9	4	2	15	1	4	4	9		1		1	3	2	4	9	1			1	36
K00102_D-lactate dehydrogenase (cytochrome) [EC:1.1.2.4]	1	1	1	3	1	1	1	3	5	2	7	14	2	3		5	3	1	4	8	1	1	3	5	38
K00104_glycolate oxidase [EC:1.1.3.15]	10	4	4	18	44	39	45	128	17	27	30	74	7	6	6	19	20	17	31	68	3	4	9	16	323
K00108_choline dehydrogenase [EC:1.1.99.1]	4	2	2	8	27	15	19	61	12	10	13	35	2	3	1	6	14	9	12	35	4	2	1	7	152
K00109_2-hydroxyglutarate dehydrogenase [EC:1.1.99.2]	1		1	2						3		3			1	1	1	1	1	3					9
K00111_glycerol-3-phosphate dehydrogenase [EC:1.1.5.3]	9	4	3	16	34	30	28	92	21	22	35	78	5	4	2	11	25	21	27	73	2	2	8	12	282
K00112_glycerol-3-phosphate dehydrogenase subunit B [EC:1.1.5.3]					2	3	2	7					1			1			4	4		2	1	3	15
K00113_glycerol-3-phosphate dehydrogenase subunit C	1			1	9	11	15	35	7	6	8	21	1	2		3	8	11	8	27			3	3	90
K00114_alcohol dehydrogenase (cytochrome c) [EC:1.1.2.8]		1	2	3	3	3	6	12	3	3	3	9	1			1	4	5		9					34
K00116_malate dehydrogenase (quinone) [EC:1.1.5.4]	1	2		3	1		1	2	1	1	1	3									1		1	2	10
K00117_quinoprotein glucose dehydrogenase [EC:1.1.5.2]					1			1	1			1													2
K00118_glucose-fructose oxidoreductase [EC:1.1.99.28]	2	2		4	5	2	2	9	6	7	4	17					3	1	4	8	2		1	3	41
K00119_alcohol dehydrogenase (nicotinoprotein) [EC:1.1.99.36]					6	1	3	10					1			1									11
K00121_S-(hydroxymethyl)glutathione dehydrogenase / alcohol dehydrogenase [EC:1.1.1.284 1.1.1.1]	1	1	2	4	6		2	8	10	4	5	19	2	2		4	8	8	4	20					55
K00122_formate dehydrogenase [EC:1.17.1.9]	4	3	1	8		1	1	2	2	3	11	16	2		3	5	4	4	9	17	2	3	2	7	55
K00123_formate dehydrogenase major subunit [EC:1.17.1.9]			1	1	4	4	7	15	6	6	2	14	1			1	4	1	1	6					37
K00124_formate dehydrogenase iron-sulfur subunit	6	2	5	13	40	26	25	91	9	6	10	25	5	10	4	19	16	17	14	47	3	3	8	14	209
K00126_formate dehydrogenase subunit delta [EC:1.17.1.9]	1	3	3	7	2		3	5	3	1		4	1	1	1	3	1		1	2	1			1	22
K00127_formate dehydrogenase subunit gamma	1		4	5	13	9	5	27	3	3		6	2	2	1	5	3	2	4	9	1			1	53
K00128_aldehyde dehydrogenase (NAD+) [EC:1.2.1.3]	2	1	1	4	12	12	10	34	10	12	16	38	2	1	3	6	2	6	8	16	2	3	4	9	107
K00130_betaine-aldehyde dehydrogenase [EC:1.2.1.8]	2	1	1	4	12	6	3	21	5	2	5	12		1	2	3	2	5	10	17	1		4	5	62
K00131_glyceraldehyde-3-phosphate dehydrogenase (NADP+) [EC:1.2.1.9]	1			1		2		2	1			1					1	1		2					6
K00132_acetaldehyde dehydrogenase (acetylating) [EC:1.2.1.10]	2			2	1			1		1		1			1	1									5
K00133_aspartate-semialdehyde dehydrogenase [EC:1.2.1.11]	17	15	6	38	53	32	47	132	32	36	36	104	11	3	8	22	31	28	54	113	10	11	15	36	445
K00134_glyceraldehyde 3-phosphate dehydrogenase (phosphorylating) [EC:1.2.1.12]	16	9	5	30	49	40	43	132	37	43	49	129	9	12	4	25	41	32	53	126	11	9	17	37	479
K00135_succinate-semialdehyde dehydrogenase / glutarate-semialdehyde dehydrogenase [EC:1.2.1.16 1.2.1.79 1.2.1.20]	10	3	4	17	35	26	23	84	20	16	35	71	6	4	1	11	26	23	41	90	7	4	8	19	292
K00137_aminobutyraldehyde dehydrogenase [EC:1.2.1.19]	4	2		6	3	5	6	14	1	2	1	4			2	2	1	1	8	10	2	2	5	9	45
K00138_aldehyde dehydrogenase [EC:1.2.1.-]	1	1		2	5			5		1	2	3	5			5									15
K00140_malonate-semialdehyde dehydrogenase (acetylating) / methylmalonate-semialdehyde dehydrogenase [EC:1.2.1.18 1.2.1.27]	9		1	10	23	14	20	57	17	17	18	52	2	2	3	7	30	22	33	85		3	4	7	218
K00141_benzaldehyde dehydrogenase (NAD) [EC:1.2.1.28]						1	2	3											2	2					5
K00145_N-acetyl-gamma-glutamyl-phosphate reductase [EC:1.2.1.38]	8	7	7	22	44	23	38	105	18	28	34	80	7	7	3	17	26	21	31	78	5	4	6	15	317
K00146_phenylacetaldehyde dehydrogenase [EC:1.2.1.39]						1	1	2	2		3	5	5	2		7			3	3					17
K00147_glutamate-5-semialdehyde dehydrogenase [EC:1.2.1.41]	3	1	1	5	21	15	19	55	11	16	19	46	5	1		6	10	6	19	35	2		4	6	153
K00148_glutathione-independent formaldehyde dehydrogenase [EC:1.2.1.46]	2			2	11	11	16	38	5	5	8	18	1		1	2	9	10	7	26	1		3	4	90
K00150_glyceraldehyde-3-phosphate dehydrogenase (NAD(P)) [EC:1.2.1.59]					1			1									1			1			1	1	3
K00151_5-carboxymethyl-2-hydroxymuconic-semialdehyde dehydrogenase [EC:1.2.1.60]					3	1	1	5					1			1									6
K00153_S-(hydroxymethyl)mycothiol dehydrogenase [EC:1.1.1.306]					19	8	9	36	2	6	7	15					14	10	16	40	2		3	5	96
K00154_coniferyl-aldehyde dehydrogenase [EC:1.2.1.68]			1	1	5	4	2	11	2	2		4	1	1		2	3		1	4					22
K00156_pyruvate dehydrogenase (quinone) [EC:1.2.5.1]	7	5	3	15	41	37	41	119	13	7	8	28			3	3	13	11	12	36	1	2	2	5	206
K00158_pyruvate oxidase [EC:1.2.3.3]									1	1	1	3							1	1					4
K00161_pyruvate dehydrogenase E1 component alpha subunit [EC:1.2.4.1]	5	5	1	11	23	6	10	39	14	12	9	35	3	3	2	8	9	10	15	34	2	1	2	5	132
K00162_pyruvate dehydrogenase E1 component beta subunit [EC:1.2.4.1]	6	12	2	20	26	10	18	54	21	21	22	64	3	8	1	12	14	19	18	51	3	5	6	14	215
K00163_pyruvate dehydrogenase E1 component [EC:1.2.4.1]	1	3	2	6	27	27	23	77	12	13	16	41	2		1	3	21	16	21	58	1	1	2	4	189
K00164_2-oxoglutarate dehydrogenase E1 component [EC:1.2.4.2]					7	2	3	12	9	7	6	22					5	3	3	11					45
K00166_2-oxoisovalerate dehydrogenase E1 component alpha subunit [EC:1.2.4.4]		2	3	5	19	9	12	40	19	14	22	55			1	1	20	8	16	44	1		11	12	157
K00167_2-oxoisovalerate dehydrogenase E1 component beta subunit [EC:1.2.4.4]	5		1	6	27	11	14	52	19	18	18	55	2	2	1	5	18	10	16	44	2		7	9	171
K00169_pyruvate ferredoxin oxidoreductase alpha subunit [EC:1.2.7.1]	4			4	1	1		2			1	1		1		1					1	1	2	4	12
K00170_pyruvate ferredoxin oxidoreductase beta subunit [EC:1.2.7.1]	2	1		3		1		1			2	2	1	3		4					2	3		5	15
K00171_pyruvate ferredoxin oxidoreductase delta subunit [EC:1.2.7.1]	1	1		2						1		1		2	1	3			1	1		1	2	3	10
K00172_pyruvate ferredoxin oxidoreductase gamma subunit [EC:1.2.7.1]	1			1									2	3	4	9									10
K00174_2-oxoglutarate/2-oxoacid ferredoxin oxidoreductase subunit alpha [EC:1.2.7.3 1.2.7.11]	6	1	4	11	20	16	20	56	10	14	14	38	1	3	3	7	11	8	22	41	3	4	6	13	166
K00175_2-oxoglutarate/2-oxoacid ferredoxin oxidoreductase subunit beta [EC:1.2.7.3 1.2.7.11]	13	8	4	25	28	20	25	73	15	17	20	52	9	8	5	22	11	8	28	47	3	8	11	22	241
K00176_2-oxoglutarate ferredoxin oxidoreductase subunit delta [EC:1.2.7.3]			1	1			3	3						2		2									6
K00177_2-oxoglutarate ferredoxin oxidoreductase subunit gamma [EC:1.2.7.3]							2	2														1		1	3
K00179_indolepyruvate ferredoxin oxidoreductase, alpha subunit [EC:1.2.7.8]						1	1	2						1		1									3
K00180_indolepyruvate ferredoxin oxidoreductase, beta subunit [EC:1.2.7.8]			1	1		1		1						1		1									3
K00196_anaerobic carbon-monoxide dehydrogenase iron sulfur subunit									1			1													1
K00200_formylmethanofuran dehydrogenase subunit A [EC:1.2.7.12]					3	2	1	6					1			1		1		1			3	3	11
K00201_formylmethanofuran dehydrogenase subunit B [EC:1.2.7.12]					2		1	3																	3
K00202_formylmethanofuran dehydrogenase subunit C [EC:1.2.7.12]					2	2	1	5															2	2	7
K00206_phosphonoacetaldehyde dehydrogenase [EC:1.2.1.-]									2			2							1	1					3
K00207_dihydropyrimidine dehydrogenase (NADP+) [EC:1.3.1.2]					4	2	3	9	2	2	1	5		1		1	1	1	2	4					19
K00208_enoyl-[acyl-carrier protein] reductase I [EC:1.3.1.9 1.3.1.10]	15	11	7	33	28	11	21	60	26	30	22	78	7	5	3	15	11	13	15	39	1	4	8	13	238
K00214_biliverdin reductase [EC:1.3.1.24]		1		1																					1
K00215_4-hydroxy-tetrahydrodipicolinate reductase [EC:1.17.1.8]	22	12	5	39	48	36	40	124	24	38	42	104	8	11	11	30	42	31	49	122	7	8	15	30	449
K00217_maleylacetate reductase [EC:1.3.1.32]	1			1	2	1	1	4		2	2	4	2	1		3	1	2	4	7		2	2	4	23
K00218_protochlorophyllide reductase [EC:1.3.1.33]	1	1		2																					2
K00219_2,4-dienoyl-CoA reductase (NADPH2) [EC:1.3.1.34]						2	1	3	1	3		4	1	1		2	1			1			1	1	11
K00220_cyclohexadieny/prephenate dehydrogenase [EC:1.3.1.43 1.3.1.12]		1	2	3	1			1	2	1		3	1			1	1	1		2					10
K00221_alkylmercury lyase [EC:4.99.1.2]	12	1	1	14	8	6	7	21	4	4	9	17	1	1		2	4	2	9	15	4	6	18	28	97
K00226_dihydroorotate dehydrogenase (fumarate) [EC:1.3.98.1]					2		1	3					3	4		7									10
K00227_Delta7-sterol 5-desaturase [EC:1.14.19.20]	4	1	4	9	2		2	4	2	1	4	7					5	1	1	7					27
K00228_coproporphyrinogen III oxidase [EC:1.3.3.3]	2	5	2	9	9	1	5	15	16	12	12	40	1		1	2	7	5	4	16	2			2	84
K00230_menaquinone-dependent protoporphyrinogen oxidase [EC:1.3.5.3]	2	2		4	1	1	1	3		1	1	2	2	2		4			4	4		1		1	18
K00231_protoporphyrinogen/coproporphyrinogen III oxidase [EC:1.3.3.4 1.3.3.15]	5	4	2	11	23	18	11	52	6	14	13	33			3	3	12	7	13	32	2	3	2	7	138
K00232_acyl-CoA oxidase [EC:1.3.3.6]					3	2		5	3	2	1	6					4	3		7	1		1	2	20
K00234_succinate dehydrogenase (ubiquinone) flavoprotein subunit [EC:1.3.5.1]									1			1													1
K00236_succinate dehydrogenase (ubiquinone) cytochrome b560 subunit																	1	1		2					2
K00237_succinate dehydrogenase (ubiquinone) membrane anchor subunit			1	1																					1
K00239_succinate dehydrogenase / fumarate reductase, flavoprotein subunit [EC:1.3.5.1 1.3.5.4]	10	8	3	21	42	31	34	107	25	27	30	82	4	6	2	12	19	30	34	83	5	1	6	12	317
K00240_succinate dehydrogenase / fumarate reductase, iron-sulfur subunit [EC:1.3.5.1 1.3.5.4]	33	22	16	71	94	55	65	214	40	63	57	160	15	26	10	51	45	37	62	144	18	17	20	55	695
K00241_succinate dehydrogenase / fumarate reductase, cytochrome b subunit	13	19	14	46	49	20	32	101	32	42	36	110	11	13	8	32	36	22	25	83	14	11	15	40	412
K00242_succinate dehydrogenase / fumarate reductase, membrane anchor subunit	11	16	14	41	9	8	14	31	25	23	31	79	3	7	10	20	15	16	16	47	7	5	10	22	240
K00243_uncharacterized protein			2	2	4		1	5	7	3	2	12					7	2	1	10					29
K00244_fumarate reductase flavoprotein subunit [EC:1.3.5.4]																			1	1					1
K00245_fumarate reductase iron-sulfur subunit [EC:1.3.5.4]	3	1		4		1	1	2						1		1							4	4	11
K00247_fumarate reductase subunit D	5	1	1	7	2	1	1	4	2			2	2	1	2	5	1	1		2	1	3	1	5	25
K00248_butyryl-CoA dehydrogenase [EC:1.3.8.1]	12	2	3	17	21	10	10	41	5	17	12	34	6	6	4	16	8	5	8	21	1	3	5	9	138
K00249_acyl-CoA dehydrogenase [EC:1.3.8.7]	45	19	17	81	221	139	185	545	90	113	165	368	22	24	20	66	139	110	178	427	34	21	73	128	1615
K00252_glutaryl-CoA dehydrogenase [EC:1.3.8.6]	8	8	4	20	34	20	37	91	30	8	29	67	8	2	5	15	30	32	37	99	1	4	5	10	302
K00253_isovaleryl-CoA dehydrogenase [EC:1.3.8.4]		1	2	3	4	1	2	7	7	13	2	22		1		1	5	1		6	1			1	40
K00254_dihydroorotate dehydrogenase [EC:1.3.5.2]	4	2		6	28	9	14	51	21	20	18	59	2	1	3	6	13	12	16	41		1	2	3	166
K00259_alanine dehydrogenase [EC:1.4.1.1]	14	7	3	24	36	22	21	79	41	35	41	117	10	4	6	20	39	37	39	115	6	7	14	27	382
K00261_glutamate dehydrogenase (NAD(P)+) [EC:1.4.1.3]	16	6	5	27	14	14	20	48	7	21	12	40	2	7	5	14	7	7	14	28	3	4	10	17	174
K00262_glutamate dehydrogenase (NADP+) [EC:1.4.1.4]		1		1	8	4	2	14	4	2	3	9	2	1	1	4	4	1	4	9	2			2	39
K00263_leucine dehydrogenase [EC:1.4.1.9]	2	1		3	5	1	1	7	10	7	6	23		1		1	10	10	4	24	1	1	8	10	68
K00265_glutamate synthase (NADPH) large chain [EC:1.4.1.13]			1	1	15	12	9	36	11	11	7	29					10	8	11	29	1			1	96
K00266_glutamate synthase (NADPH) small chain [EC:1.4.1.13]	3		1	4	24	19	17	60	13	16	22	51		3		3	15	12	16	43	1	1	1	3	164
K00271_valine dehydrogenase (NAD+) [EC:1.4.1.23]					13	5	2	20	3	5	5	13			1	1	6	4	5	15	1		2	3	52
K00273_D-amino-acid oxidase [EC:1.4.3.3]		1	1	2	13	10	12	35	10	6	14	30					7	8	17	32	1		4	5	104
K00274_monoamine oxidase [EC:1.4.3.4]	7			7	13	15	24	52	9	10	11	30	1		3	4	14	13	15	42	6		3	9	144
K00275_pyridoxamine 5'-phosphate oxidase [EC:1.4.3.5]	21	19	15	55	58	31	37	126	39	46	56	141	15	14	10	39	45	35	43	123	11	14	19	44	528
K00276_primary-amine oxidase [EC:1.4.3.21]					5	4	8	17		1	3	4			1	1	2	1	1	4		2	1	3	29
K00278_L-aspartate oxidase [EC:1.4.3.16]	3	2	1	6	26	17	20	63	11	16	23	50	2	3		5	11	10	18	39	1	2	1	4	167
K00279_cytokinin dehydrogenase [EC:1.5.99.12]																					1			1	1
K00281_glycine dehydrogenase [EC:1.4.4.2]	1	1		2	22	5	6	33	12	5	9	26		2		2	8	7	10	25	3		1	4	92
K00282_glycine dehydrogenase subunit 1 [EC:1.4.4.2]	9	3	2	14	20	21	28	69	14	25	21	60	1	4	7	12	19	17	25	61	4	5	7	16	232
K00283_glycine dehydrogenase subunit 2 [EC:1.4.4.2]	7		1	8	16	21	28	65	12	19	18	49		1	4	5	15	17	19	51	4	5	8	17	195
K00285_D-amino-acid dehydrogenase [EC:1.4.5.1]	2		2	4	11	1	1	13	5	7	4	16	2	3		5	6	6	4	16		2	2	4	58
K00286_pyrroline-5-carboxylate reductase [EC:1.5.1.2]	20	9	5	34	45	28	34	107	33	33	48	114	6	7	8	21	37	23	49	109	8	11	14	33	418
K00287_dihydrofolate reductase [EC:1.5.1.3]	7	7	4	18	33	7	8	48	21	23	21	65	4	6		10	12	7	9	28	6	2	2	10	179
K00290_saccharopine dehydrogenase (NAD+, L-lysine forming) [EC:1.5.1.7]	1			1	15	2	2	19	4	4	9	17	1		1	2	5	1	17	23	1			1	63
K00294_1-pyrroline-5-carboxylate dehydrogenase [EC:1.2.1.88]	9	2	2	13	23	15	19	57	12	14	11	37	1		2	3	11	10	13	34	1	2	7	10	154
K00297_methylenetetrahydrofolate reductase (NADH) [EC:1.5.1.54]	3	10	5	18	39	24	30	93	20	27	39	86	9	7	6	22	27	15	26	68	13	4	7	24	311
K00298_N5-(carboxyethyl)ornithine synthase [EC:1.5.1.24]		1		1	10		2	12	1	2	2	5					2	1	7	10			1	1	29
K00299_FMN reductase [EC:1.5.1.38]					12	3	6	21	6	6	9	21					5	3	5	13	4	1	6	11	66
K00300_methylenetetrahydrofolate/methylenetetrahydromethanopterin dehydrogenase (NADP+) [EC:1.5.1.5 1.5.1.-]	1			1	2			2										1		1					4
K00301_sarcosine oxidase [EC:1.5.3.1]	6	3	1	10	11	9	12	32	8	9	9	26	1	3		4	10	12	16	38	2	1		3	113
K00302_sarcosine oxidase, subunit alpha [EC:1.5.3.1]					2	2		4	3			3	1			1			2	2					10
K00303_sarcosine oxidase, subunit beta [EC:1.5.3.1]	21	3		24	32	30	22	84	13	21	25	59	3	3	3	9	20	23	30	73	1		16	17	266
K00304_sarcosine oxidase, subunit delta [EC:1.5.3.1]	4	6	4	14	8	3	1	12	4	6	4	14	3	1	3	7	1	1	7	9	4	7	5	16	72
K00305_sarcosine oxidase, subunit gamma [EC:1.5.3.1]	1	3		4	8	2		10	5	1	2	8	2	2	2	6	2	4	7	13			3	3	44
K00309_dimethylglycine oxidase [EC:1.5.3.10]	1			1	2	1	1	4	1	3	4	8					2	2	4	8					21
K00311_electron-transferring-flavoprotein dehydrogenase [EC:1.5.5.1]	6	1	2	9	10	11	12	33	10	16	8	34	1	1	6	8	8	9	17	34	2	2	3	7	125
K00313_electron transfer flavoprotein-quinone oxidoreductase [EC:1.5.5.-]	1	1		2	1	3	3	7	2	1	2	5			1	1	2	3		5		2	3	5	25
K00315_dimethylglycine dehydrogenase [EC:1.5.8.4]		1		1	5	2	2	9	8	3	2	13			1	1	4	4	7	15			1	1	40
K00316_spermidine dehydrogenase [EC:1.5.99.6]			1	1		1	4	5																	6
K00317_dimethylamine/trimethylamine dehydrogenase [EC:1.5.8.1 1.5.8.2]	2			2	5	4	4	13	2	1	1	4			1	1			1	1					21
K00318_proline dehydrogenase [EC:1.5.5.2]	5	3	2	10	29	13	8	50	10	15	18	43	6	6	1	13	13	10	15	38	2	2	6	10	164
K00320_5,10-methylenetetrahydromethanopterin reductase [EC:1.5.98.2]	28	3	3	34	41	41	46	128	21	17	44	82	12	4	8	24	34	32	60	126	11	10	22	43	437
K00322_NAD(P) transhydrogenase [EC:1.6.1.1]	1	1	3	5	7	6	11	24	2	5		7	2			2	2	2	4	8			1	1	47
K00324_H+-translocating NAD(P) transhydrogenase subunit alpha [EC:1.6.1.2 7.1.1.1]	9	3	3	15	34	22	26	82	25	33	26	84	8	6	5	19	24	23	35	82	5	5	7	17	299
K00325_H+-translocating NAD(P) transhydrogenase subunit beta [EC:1.6.1.2 7.1.1.1]	12	2	2	16	29	18	23	70	16	21	19	56	3	5	3	11	10	11	23	44	2	3	1	6	203
K00326_cytochrome-b5 reductase [EC:1.6.2.2]														1	1	2									2
K00330_NADH-quinone oxidoreductase subunit A [EC:7.1.1.2]	52	50	33	135	100	70	77	247	57	75	86	218	38	61	38	137	79	52	100	231	45	41	67	153	1121
K00331_NADH-quinone oxidoreductase subunit B [EC:7.1.1.2]	45	28	28	101	78	43	53	174	39	59	67	165	23	19	21	63	50	39	67	156	18	25	46	89	748
K00332_NADH-quinone oxidoreductase subunit C [EC:7.1.1.2]	9	7	7	23	42	15	20	77	31	37	26	94	6	12	10	28	20	17	25	62	6	5	11	22	306
K00333_NADH-quinone oxidoreductase subunit D [EC:7.1.1.2]	8	10	5	23	53	33	48	134	26	29	37	92	6	9	8	23	28	27	37	92	6	2	3	11	375
K00334_NADH-quinone oxidoreductase subunit E [EC:7.1.1.2]	23	13	10	46	51	32	43	126	25	35	40	100	12	18	8	38	25	22	38	85	15	14	23	52	447
K00335_NADH-quinone oxidoreductase subunit F [EC:7.1.1.2]	9	4	4	17	45	25	29	99	19	23	27	69	5	1	5	11	22	22	23	67	2	2	4	8	271
K00336_NADH-quinone oxidoreductase subunit G [EC:7.1.1.2]					10	8	5	23	5	6	6	17	1		1	2	2	3	11	16					58
K00337_NADH-quinone oxidoreductase subunit H [EC:7.1.1.2]	20	14	5	39	49	38	48	135	31	43	43	117	7	11	10	28	29	31	54	114	9	7	19	35	468
K00338_NADH-quinone oxidoreductase subunit I [EC:7.1.1.2]	34	33	29	96	85	56	63	204	43	65	69	177	23	30	25	78	52	40	69	161	30	20	38	88	804
K00339_NADH-quinone oxidoreductase subunit J [EC:7.1.1.2]	28	17	14	59	91	46	59	196	43	57	63	163	13	23	18	54	49	43	83	175	13	14	37	64	711
K00340_NADH-quinone oxidoreductase subunit K [EC:7.1.1.2]	69	77	52	198	134	74	90	298	65	84	115	264	46	61	47	154	82	61	126	269	53	59	98	210	1393
K00341_NADH-quinone oxidoreductase subunit L [EC:7.1.1.2]	11	8	4	23	51	32	33	116	26	33	40	99	2		6	8	26	24	42	92	4	2	8	14	352
K00342_NADH-quinone oxidoreductase subunit M [EC:7.1.1.2]	10	9	3	22	34	23	22	79	29	45	41	115	2	3	4	9	30	35	44	109	6	2	8	16	350
K00343_NADH-quinone oxidoreductase subunit N [EC:7.1.1.2]	20	15	7	42	77	40	41	158	40	44	54	138	4	6	5	15	50	52	78	180	9	5	10	24	557
K00344_NADPH:quinone reductase [EC:1.6.5.5]	38	15	14	67	111	49	79	239	57	64	104	225	20	13	10	43	82	65	87	234	19	19	27	65	873
K00345_NAD(P)H-quinone oxidoreductase subunit S, chloroplastic [EC:7.1.1.-]	1	1	2	4																					4
K00346_Na+-transporting NADH:ubiquinone oxidoreductase subunit A [EC:7.2.1.1]									1	3	4	8					3	1		4					12
K00347_Na+-transporting NADH:ubiquinone oxidoreductase subunit B [EC:7.2.1.1]									3	4	3	10					4	1		5					15
K00348_Na+-transporting NADH:ubiquinone oxidoreductase subunit C [EC:7.2.1.1]									3	5	5	13					4	1	1	6					19
K00349_Na+-transporting NADH:ubiquinone oxidoreductase subunit D [EC:7.2.1.1]									3	4	3	10					5	2	1	8					18
K00350_Na+-transporting NADH:ubiquinone oxidoreductase subunit E [EC:7.2.1.1]									3	5	4	12					6	1	1	8					20
K00351_Na+-transporting NADH:ubiquinone oxidoreductase subunit F [EC:7.2.1.1]									1	4	4	9					4	2		6					15
K00355_NAD(P)H dehydrogenase (quinone) [EC:1.6.5.2]		3	3	6	4	1	4	9	5	2	3	10	1	2	1	4	3	2	4	9	1			1	39
K00359_NADPH:quinone reductase [EC:1.6.5.5]					3		1	4						1		1	4			4					9
K00360_assimilatory nitrate reductase electron transfer subunit [EC:1.7.99.-]										1		1					1		1	2					3
K00362_nitrite reductase (NADH) large subunit [EC:1.7.1.15]					8	9	11	28	7	9	9	25	1			1	7	4	10	21			2	2	77
K00363_nitrite reductase (NADH) small subunit [EC:1.7.1.15]	5	2	1	8	18	18	20	56	11	16	18	45	2	3	4	9	11	8	16	35	6	6	19	31	184
K00364_GMP reductase [EC:1.7.1.7]										2		2													2
K00365_urate oxidase [EC:1.7.3.3]	2	1		3	22	9	13	44	5	11	9	25	2	2		4	8	8	12	28	1	2	5	8	112
K00366_ferredoxin-nitrite reductase [EC:1.7.7.1]		2		2		2	2	4	2	3	5	10					4	6	9	19					35
K00368_nitrite reductase (NO-forming) [EC:1.7.2.1]	16	5		21	15	10	5	30	19	11	16	46	5	2	8	15	14	18	25	57	6	3	8	17	186
K00370_nitrate reductase / nitrite oxidoreductase, alpha subunit [EC:1.7.5.1 1.7.99.-]	1			1	6	2	4	12																	13
K00371_nitrate reductase / nitrite oxidoreductase, beta subunit [EC:1.7.5.1 1.7.99.-]	1			1	11	5	1	17	2			2	1		1	2									22
K00372_assimilatory nitrate reductase catalytic subunit [EC:1.7.99.-]					2	4	5	11		2	5	7					3	1	6	10			1	1	29
K00373_nitrate reductase molybdenum cofactor assembly chaperone NarJ/NarW	1	1		2	14	5	4	23	2			2	2	1		3			1	1			1	1	32
K00374_nitrate reductase gamma subunit [EC:1.7.5.1 1.7.99.-]	1	1		2	16	10	9	35	2			2	3	2		5									44
K00375_GntR family transcriptional regulator / MocR family aminotransferase	1	2		3	38	14	21	73	4	7	9	20	2			2	10	8	12	30			3	3	131
K00376_nitrous-oxide reductase [EC:1.7.2.4]	1		1	2	2	1	3	6					1			1									9
K00380_sulfite reductase (NADPH) flavoprotein alpha-component [EC:1.8.1.2]					7		3	10	1	3	1	5					1	1	1	3					18
K00381_sulfite reductase (NADPH) hemoprotein beta-component [EC:1.8.1.2]		1		1	5	1	2	8	3	4	2	9	1			1	2	1	1	4					23
K00382_dihydrolipoamide dehydrogenase [EC:1.8.1.4]	11	5	8	24	67	43	56	166	47	57	52	156	6	5	3	14	42	37	55	134	9	1	13	23	517
K00383_glutathione reductase (NADPH) [EC:1.8.1.7]	1	1	1	3	2		1	3	10	5	8	23					4	3		7					36
K00384_thioredoxin reductase (NADPH) [EC:1.8.1.9]	23	15	16	54	64	40	59	163	32	36	45	113	7	8	10	25	37	28	61	126	11	12	19	42	523
K00386_sulfite dehydrogenase (cytochrome) subunit B [EC:1.8.2.1]			1	1	1		1	2					3		1	4									7
K00387_sulfite oxidase [EC:1.8.3.1]					2		3	5	1	3	3	7						1	4	5	1		1	2	19
K00389_putative membrane protein	4	8	2	14	36	24	25	85	27	26	43	96	5	11	6	22	28	24	24	76	7	7	12	26	319
K00390_phosphoadenosine phosphosulfate reductase [EC:1.8.4.8 1.8.4.10]	17	14	13	44	32	27	34	93	18	26	35	79	14	6	6	26	21	19	32	72	11	8	22	41	355
K00392_sulfite reductase (ferredoxin) [EC:1.8.7.1]	1	1		2	11	4	5	20	4	2	4	10			1	1	7	3	4	14	2		3	5	52
K00394_adenylylsulfate reductase, subunit A [EC:1.8.99.2]													1	1		2									2
K00395_adenylylsulfate reductase, subunit B [EC:1.8.99.2]	3			3										1		1									4
K00404_cytochrome c oxidase cbb3-type subunit I [EC:7.1.1.9]					1			1					1	1		2									3
K00405_cytochrome c oxidase cbb3-type subunit II		1	1	2	2			2	2	1		3	2	2		4									11
K00406_cytochrome c oxidase cbb3-type subunit III	1	1	2	4	5	3	10	18	3	1	3	7	3	2		5	2	4	3	9					43
K00407_cytochrome c oxidase cbb3-type subunit IV		3	4	7	4			4	2	2		4	2	3	1	6									21
K00410_ubiquinol-cytochrome c reductase cytochrome b/c1 subunit					1			1	1			1		1	1	2									4
K00411_ubiquinol-cytochrome c reductase iron-sulfur subunit [EC:7.1.1.8]	2	7	6	15	5	1	2	8	13	8	9	30	2	6	2	10	5	3	1	9	1		2	3	75
K00412_ubiquinol-cytochrome c reductase cytochrome b subunit		8	9	17	7	2	8	17	11	8	3	22	1	1	2	4	5	2		7	1			1	68
K00413_ubiquinol-cytochrome c reductase cytochrome c1 subunit	2	5	3	10	3		5	8	10	7	7	24	2	4	1	7	4	1	1	6					55
K00422_polyphenol oxidase [EC:1.10.3.1]		1		1																	1			1	2
K00424_cytochrome bd-I ubiquinol oxidase subunit X [EC:7.1.1.7]		2	4	6		1		1	1	1		2	3	3	1	7									16
K00425_cytochrome bd ubiquinol oxidase subunit I [EC:7.1.1.7]	2	3	1	6	25	18	32	75	13	8	13	34	11	1	5	17	23	23	21	67	9	3	6	18	217
K00426_cytochrome bd ubiquinol oxidase subunit II [EC:7.1.1.7]	2		3	5	19	22	33	74	8	8	6	22	9	1	3	13	6	8	17	31	5		3	8	153
K00428_cytochrome c peroxidase [EC:1.11.1.5]	4	4	2	10	19	4	7	30	10	6	2	18	2	2		4	4		1	5	3	1		4	71
K00432_glutathione peroxidase [EC:1.11.1.9]	6	18	19	43	38	10	21	69	19	36	28	83	7	5	5	17	21	8	19	48	7		5	12	272
K00433_non-heme chloroperoxidase [EC:1.11.1.10]	12	12	5	29	19	3	21	43	8	7	14	29	17	12	4	33	9	6	4	19	3	8	6	17	170
K00435_hydrogen peroxide-dependent heme synthase [EC:1.3.98.5]					19	6	6	31	6	4	5	15					5	3	8	16	2		2	4	66
K00441_coenzyme F420 hydrogenase subunit beta [EC:1.12.98.1]	2	1	1	4		4	3	7	5	3	8	16			2	2	5	6	6	17	1	1	2	4	50
K00446_catechol 2,3-dioxygenase [EC:1.13.11.2]	1		2	3	3	7	9	19	3		5	8	3	2	2	7	3	2	1	6		1	2	3	46
K00448_protocatechuate 3,4-dioxygenase, alpha subunit [EC:1.13.11.3]	7	3	4	14	15	4	11	30	5	5	7	17	4	4	7	15	5	5	8	18	3	7	5	15	109
K00449_protocatechuate 3,4-dioxygenase, beta subunit [EC:1.13.11.3]	10	6	2	18	15	2	11	28	6	13	9	28	8	2	4	14	4	1	12	17	1	4	6	11	116
K00450_gentisate 1,2-dioxygenase [EC:1.13.11.4]	1	1		2	2	5	2	9		2	1	3		2	1	3	4	4	7	15	2			2	34
K00451_homogentisate 1,2-dioxygenase [EC:1.13.11.5]	7	6	7	20	34	19	28	81	14	22	15	51	3	6	5	14	20	15	28	63	1	1	10	12	241
K00452_3-hydroxyanthranilate 3,4-dioxygenase [EC:1.13.11.6]	2	3	1	6	16	5	4	25	4	13	7	24	1	3	2	6	9	3	8	20	2	1	1	4	85
K00453_tryptophan 2,3-dioxygenase [EC:1.13.11.11]	19	10	5	34	42	21	28	91	28	29	25	82	2	8	7	17	18	13	26	57	5	4	18	27	308
K00455_3,4-dihydroxyphenylacetate 2,3-dioxygenase [EC:1.13.11.15]	1	3		4			1	1		1	2	3					1		2	3			1	1	12
K00456_cysteine dioxygenase [EC:1.13.11.20]	3	4	1	8	5	1	5	11	1	6	1	8	1	1	1	3	1		2	3					33
K00457_4-hydroxyphenylpyruvate dioxygenase [EC:1.13.11.27]	9	6	7	22	34	15	25	74	16	22	19	57	7	5	3	15	18	12	28	58	3	2	7	12	238
K00459_nitronate monooxygenase [EC:1.13.12.16]	13	6	4	23	24	19	28	71	20	19	33	72	9	6	2	17	14	11	16	41	7	7	10	24	248
K00463_indoleamine 2,3-dioxygenase [EC:1.13.11.52]									2	1		3					2	1		3					6
K00464_all-trans-8'-apo-beta-carotenal 15,15'-oxygenase [EC:1.13.11.75]							3	3	2			2						1		1					6
K00467_lactate 2-monooxygenase [EC:1.13.12.4]					12	6	11	29	2	3	8	13	1		1	2	4	3	8	15	2	1	3	6	65
K00468_lysine 2-monooxygenase [EC:1.13.12.2]										1		1													1
K00469_inositol oxygenase [EC:1.13.99.1]	1	1	1	3	2	3	3	8	2	2	2	6	1			1									18
K00471_gamma-butyrobetaine dioxygenase [EC:1.14.11.1]					1			1		1	1	2											1	1	4
K00472_prolyl 4-hydroxylase [EC:1.14.11.2]	2	1	4	7	2			2	9	8	9	26					4	3		7					42
K00474_trimethyllysine dioxygenase [EC:1.14.11.8]																		1		1					1
K00476_aspartate beta-hydroxylase [EC:1.14.11.16]					3	6	5	14	2	2	8	12	1			1			1	1					28
K00477_phytanoyl-CoA hydroxylase [EC:1.14.11.18]	6	5	3	14	13	11	13	37	15	28	22	65	4	2	3	9	10	7	15	32	7	3	2	12	169
K00479_glycine betaine catabolism A	3	4	1	8	22	6	11	39	2	6	10	18	1	1	6	8	7	6	15	28	1	4	4	9	110
K00480_salicylate hydroxylase [EC:1.14.13.1]	1			1										2		2		1		1			2	2	6
K00481_p-hydroxybenzoate 3-monooxygenase [EC:1.14.13.2]	5	4	3	12	10	2	6	18	2	1	2	5	1	2	1	4	3	2	6	11	1	4	4	9	59
K00483_4-hydroxyphenylacetate 3-monooxygenase [EC:1.14.14.9]	1			1	2	6	9	17			2	2	2	2		4		1		1	1		2	3	28
K00485_dimethylaniline monooxygenase (N-oxide forming) [EC:1.14.13.8]	2			2	10	9	12	31	2	2	4	8					2	2	9	13	1	1	1	3	57
K00486_kynurenine 3-monooxygenase [EC:1.14.13.9]		1		1	14	7	3	24	3	8	4	15		1		1	6	1	5	12	3			3	56
K00491_nitric-oxide synthase, bacterial [EC:1.14.14.47]		1		1			3	3													1	1	1	3	7
K00496_alkane 1-monooxygenase [EC:1.14.15.3]					9	3	4	16	1	1	3	5					2	1	1	4			2	2	27
K00499_choline monooxygenase [EC:1.14.15.7]	10	5	3	18	7	8	4	19	2	6	2	10	4	4	1	9	7	7	11	25		1	2	3	84
K00500_phenylalanine-4-hydroxylase [EC:1.14.16.1]	7	8	5	20	19	5	9	33	12	17	12	41	5	5	2	12	13	5	7	25					131
K00505_tyrosinase [EC:1.14.18.1]		2	1	3	2	5	5	12	6	4	3	13	1		3	4	3	4	9	16		1	1	2	50
K00507_stearoyl-CoA desaturase (Delta-9 desaturase) [EC:1.14.19.1]	18	15	9	42	59	55	59	173	19	48	29	96	15	18	17	50	28	20	58	106	9	6	16	31	498
K00508_linoleoyl-CoA desaturase [EC:1.14.19.3]		2		2	5	1	4	10	3	7	9	19			1	1	3	1	3	7					39
K00511_squalene monooxygenase [EC:1.14.14.17]									1			1		1		1									2
K00518_nickel superoxide dismutase [EC:1.15.1.1]	7	9	6	22	25	10	10	45	12	10	21	43	5	6	6	17	21	12	30	63	9	8	10	27	217
K00520_mercuric reductase [EC:1.16.1.1]					7	4	6	17	13	9	12	34					12	14	19	45			1	1	97
K00521_ferric-chelate reductase [EC:1.16.1.7]									1			1													1
K00523_CDP-4-dehydro-6-deoxyglucose reductase, E3 [EC:1.17.1.1]	1	1	1	3	1	1		2	1	2		3		1		1	1		2	3					12
K00525_ribonucleoside-diphosphate reductase alpha chain [EC:1.17.4.1]	7	6	1	14	24	23	33	80	21	22	19	62	3		2	5	23	20	19	62	3	2	4	9	232
K00526_ribonucleoside-diphosphate reductase beta chain [EC:1.17.4.1]	1			1	8	1	4	13	6	6	4	16			2	2	8	4	2	14					46
K00528_ferredoxin/flavodoxin---NADP+ reductase [EC:1.18.1.2 1.19.1.1]	2	5	3	10	17	7	11	35	11	11	16	38	3	1	2	6	11	7	11	29	1	1	5	7	125
K00529_3-phenylpropionate/trans-cinnamate dioxygenase ferredoxin reductase component [EC:1.18.1.3]	4	2	1	7	23	38	30	91	3	8	13	24	6		2	8	15	11	26	52	2	3	5	10	192
K00537_arsenate reductase (glutaredoxin) [EC:1.20.4.1]	6	7	8	21	16	2	2	20	15	21	20	56	3	8	3	14	18	8	4	30	3	3	7	13	154
K00540_F420H(2)-dependent quinone reductase [EC:1.1.98.-]	38	22	14	74	80	61	74	215	31	30	50	111	30	23	15	68	40	34	64	138	30	22	37	89	695
K00544_betaine-homocysteine S-methyltransferase [EC:2.1.1.5]	5	3	1	9	16	13	13	42	8	11	13	32	4	2	2	8	8	7	13	28			6	6	125
K00545_catechol O-methyltransferase [EC:2.1.1.6]	2	1		3		1		1							1	1			1	1	1	1	2	4	10
K00547_homocysteine S-methyltransferase [EC:2.1.1.10]	2		1	3	1	1	1	3							2	2			1	1		1	1	2	11
K00548_5-methyltetrahydrofolate--homocysteine methyltransferase [EC:2.1.1.13]	7	7	5	19	26	23	31	80	24	23	18	65	2	2	4	8	18	14	26	58	5	2	4	11	241
K00549_5-methyltetrahydropteroyltriglutamate--homocysteine methyltransferase [EC:2.1.1.14]	33	16	4	53	58	54	66	178	26	29	40	95	20	19	10	49	30	33	57	120	9	11	26	46	541
K00551_phosphatidylethanolamine/phosphatidyl-N-methylethanolamine N-methyltransferase [EC:2.1.1.17 2.1.1.71]									1			1													1
K00554_tRNA (guanine37-N1)-methyltransferase [EC:2.1.1.228]	25	9	7	41	58	37	42	137	30	41	48	119	11	9	7	27	40	30	53	123	8	14	24	46	493
K00555_tRNA (guanine26-N2/guanine27-N2)-dimethyltransferase [EC:2.1.1.215 2.1.1.216]	2	1		3											1	1					1	1	2	4	8
K00556_tRNA (guanosine-2'-O-)-methyltransferase [EC:2.1.1.34]	1	1	1	3	6		2	8	6	4	10	20			1	1	6	5	1	12	1			1	45
K00558_DNA (cytosine-5)-methyltransferase 1 [EC:2.1.1.37]		2		2	42	19	40	101	28	24	29	81			3	3	72	52	29	153	3	1	3	7	347
K00559_sterol 24-C-methyltransferase [EC:2.1.1.41]																	1			1					1
K00560_thymidylate synthase [EC:2.1.1.45]	3	8	4	15	33	8	12	53	17	23	24	64	2	5	7	14	12	6	13	31	5	1	1	7	184
K00561_23S rRNA (adenine-N6)-dimethyltransferase [EC:2.1.1.184]	3	2		5	1	3	1	5	2	1	3	6		1	1	2	5	3	2	10	1	3		4	32
K00563_23S rRNA (guanine745-N1)-methyltransferase [EC:2.1.1.187]	1	1		2	1	6	3	10	1	1	1	3		1		1	1	1	1	3			1	1	20
K00564_16S rRNA (guanine1207-N2)-methyltransferase [EC:2.1.1.172]					14	5	16	35	11	11	15	37					8	6	8	22			1	1	95
K00565_mRNA (guanine-N7-)-methyltransferase [EC:2.1.1.56]									1			1													1
K00566_tRNA-uridine 2-sulfurtransferase [EC:2.8.1.13]	4	5	1	10	38	14	21	73	27	27	21	75	2	6	4	12	19	21	27	67	1	2	3	6	243
K00567_methylated-DNA-[protein]-cysteine S-methyltransferase [EC:2.1.1.63]	20	9	4	33	58	41	42	141	19	26	40	85	11	5	8	24	36	29	49	114	9	9	10	28	425
K00568_2-polyprenyl-6-hydroxyphenyl methylase / 3-demethylubiquinone-9 3-methyltransferase [EC:2.1.1.222 2.1.1.64]		2	1	3	6		2	8	6	4		10	3	2	1	6	2	2	1	5					32
K00569_thiopurine S-methyltransferase [EC:2.1.1.67]					2			2	1			1					1	1	1	3					6
K00570_phosphatidylethanolamine/phosphatidyl-N-methylethanolamine N-methyltransferase [EC:2.1.1.17 2.1.1.71]	4	7	3	14	30	12	9	51	25	28	29	82	3	7	2	12	11	9	26	46	2	3	5	10	215
K00571_site-specific DNA-methyltransferase (adenine-specific) [EC:2.1.1.72]	4	6	1	11	49	31	39	119	14	18	19	51	1		3	4	20	19	23	62		1	8	9	256
K00573_protein-L-isoaspartate(D-aspartate) O-methyltransferase [EC:2.1.1.77]	28	7	7	42	52	30	38	120	61	60	37	158	12	9	9	30	42	34	61	137	12	13	27	52	539
K00574_cyclopropane-fatty-acyl-phospholipid synthase [EC:2.1.1.79]	5	4	7	16	69	55	57	181	31	28	41	100	18	9	6	33	29	19	40	88	5	2	5	12	430
K00575_chemotaxis protein methyltransferase CheR [EC:2.1.1.80]	2	9	3	14	8	1	3	12	8	4	6	18	5	4	2	11	9	4	2	15	3	1	2	6	76
K00577_tetrahydromethanopterin S-methyltransferase subunit A [EC:2.1.1.86]	2	1		3		1		1							1	1					1	2	2	5	10
K00586_diphthine methyl ester synthase [EC:2.1.1.314]									1			1													1
K00587_protein-S-isoprenylcysteine O-methyltransferase [EC:2.1.1.100]		1		1	6	1	1	8						1		1			3	3					13
K00588_caffeoyl-CoA O-methyltransferase [EC:2.1.1.104]	21	8	7	36	51	44	42	137	19	33	36	88	9	7	7	23	34	32	60	126	13	14	27	54	464
K00590_site-specific DNA-methyltransferase (cytosine-N4-specific) [EC:2.1.1.113]	1			1	12	2	5	19	2	3		5					1	1	1	3					28
K00591_polyprenyldihydroxybenzoate methyltransferase / 3-demethylubiquinol 3-O-methyltransferase [EC:2.1.1.114 2.1.1.64]		1		1																					1
K00594_alditol oxidase [EC:1.1.3.41]	1	3	2	6	5	6	9	20	2	6	8	16	1			1	4	1	1	6					49
K00595_precorrin-6B C5,15-methyltransferase / cobalt-precorrin-6B C5,C15-methyltransferase [EC:2.1.1.132 2.1.1.289 2.1.1.196]		1		1	3	7	4	14	2	1	7	10					5	5	8	18			1	1	44
K00596_2,2-dialkylglycine decarboxylase (pyruvate) [EC:4.1.1.64]	1			1	1			1	1			1	2		1	3			2	2	1	1	1	3	11
K00598_trans-aconitate 2-methyltransferase [EC:2.1.1.144]	1	3	1	5	37	24	23	84	11	19	24	54	3		2	5	15	19	33	67	3	3	6	12	227
K00600_glycine hydroxymethyltransferase [EC:2.1.2.1]	15	8	7	30	50	32	37	119	35	35	42	112	4	6	7	17	40	29	39	108	7	6	24	37	423
K00602_phosphoribosylaminoimidazolecarboxamide formyltransferase / IMP cyclohydrolase [EC:2.1.2.3 3.5.4.10]	9	3	5	17	49	39	37	125	28	35	42	105	6	7	7	20	25	29	38	92	7	4	11	22	381
K00603_glutamate formiminotransferase / 5-formyltetrahydrofolate cyclo-ligase [EC:2.1.2.5 6.3.3.2]	2	1		3	3	6	8	17	2		2	4	2	4	1	7	2	3	8	13	1	1	4	6	50
K00604_methionyl-tRNA formyltransferase [EC:2.1.2.9]	5	8	3	16	46	28	31	105	23	26	31	80	7	6	2	15	22	17	35	74	2	2	6	10	300
K00605_aminomethyltransferase [EC:2.1.2.10]	19	6	7	32	51	35	43	129	36	44	46	126	7	4	7	18	31	33	66	130	7	12	23	42	477
K00606_3-methyl-2-oxobutanoate hydroxymethyltransferase [EC:2.1.2.11]	19	15	7	41	56	29	34	119	30	40	41	111	14	18	10	42	35	24	48	107	9	9	14	32	452
K00609_aspartate carbamoyltransferase catalytic subunit [EC:2.1.3.2]	23	12	7	42	55	39	37	131	33	32	49	114	11	12	6	29	44	32	50	126	12	13	17	42	484
K00610_aspartate carbamoyltransferase regulatory subunit	1		1	2									1			1					3	3	2	8	11
K00611_ornithine carbamoyltransferase [EC:2.1.3.3]	11	5	4	20	48	30	31	109	22	28	35	85	10	6	6	22	31	32	34	97	6	7	13	26	359
K00612_carbamoyltransferase [EC:2.1.3.-]	1	1	4	6	14	19	15	48	7	10	6	23	1	2	4	7	9	10	7	26	5		5	10	120
K00613_glycine amidinotransferase [EC:2.1.4.1]					1	1	3	5													1			1	6
K00615_transketolase [EC:2.2.1.1]	16	7	4	27	71	54	61	186	33	41	42	116	3	6	9	18	49	39	66	154	11	11	24	46	547
K00616_transaldolase [EC:2.2.1.2]	24	17	10	51	84	46	52	182	33	46	43	122	14	10	7	31	35	30	42	107	11	16	29	56	549
K00617_6-deoxy-6-sulfo-D-fructose transaldolase [EC:2.2.1.14]																	1			1					1
K00619_amino-acid N-acetyltransferase [EC:2.3.1.1]	1		1	2	15	5	8	28	9	10	12	31	1	1	1	3	8	8	4	20			3	3	87
K00620_glutamate N-acetyltransferase / amino-acid N-acetyltransferase [EC:2.3.1.35 2.3.1.1]	7	1	3	11	22	28	27	77	13	16	26	55	4	4	2	10	21	17	25	63	2	2	6	10	226
K00621_glucosamine-phosphate N-acetyltransferase [EC:2.3.1.4]	1			1	2			2					1			1					1	2	1	4	8
K00625_phosphate acetyltransferase [EC:2.3.1.8]	1			1	5			5		3	1	4		2	1	3	1		1	2					15
K00626_acetyl-CoA C-acetyltransferase [EC:2.3.1.9]	27	25	16	68	148	83	125	356	75	84	122	281	36	24	16	76	92	63	113	268	35	23	53	111	1160
K00627_pyruvate dehydrogenase E2 component (dihydrolipoamide acetyltransferase) [EC:2.3.1.12]	3	4	3	10	33	19	22	74	17	21	21	59	3	2	1	6	21	13	14	48			3	3	200
K00631_glycerol-3-phosphate O-acyltransferase [EC:2.3.1.15]					4	3	1	8	2	2	1	5					3			3					16
K00632_acetyl-CoA acyltransferase [EC:2.3.1.16]	19	8	6	33	34	29	34	97	26	29	45	100	10	7	5	22	31	30	58	119	6	5	16	27	398
K00634_phosphate butyryltransferase [EC:2.3.1.19]							2	2																	2
K00635_diacylglycerol O-acyltransferase / wax synthase [EC:2.3.1.20 2.3.1.75]	4	1	2	7	46	43	44	133	7	18	40	65	8	3	3	14	41	21	38	100	7	4	10	21	340
K00639_glycine C-acetyltransferase [EC:2.3.1.29]	9	9	1	19	29	13	19	61	11	8	9	28	2	2	3	7	8	5	11	24			2	2	141
K00640_serine O-acetyltransferase [EC:2.3.1.30]	6	9	10	25	39	32	39	110	28	28	21	77	4	6	4	14	27	16	24	67	7	2	7	16	309
K00641_homoserine O-acetyltransferase/O-succinyltransferase [EC:2.3.1.31 2.3.1.46]	5	5	7	17	41	10	24	75	19	18	29	66	6	5	2	13	19	21	15	55	1		1	2	228
K00643_5-aminolevulinate synthase [EC:2.3.1.37]	1	1		2			1	1	7	4	3	14	1		1	2	2	2		4					23
K00645_[acyl-carrier-protein] S-malonyltransferase [EC:2.3.1.39]	16	11	4	31	42	30	30	102	25	28	22	75	9	9	3	21	24	21	32	77	6	7	14	27	333
K00646_malonyl-ACP decarboxylase					1			1	1	2		3													4
K00647_3-oxoacyl-[acyl-carrier-protein] synthase I [EC:2.3.1.41]	1	2		3	8	2	1	11	7	8	1	16		1		1	2	2	2	6			1	1	38
K00648_3-oxoacyl-[acyl-carrier-protein] synthase III [EC:2.3.1.180]	25	12	4	41	54	44	53	151	44	40	57	141	5	10	8	23	36	29	45	110	3	9	12	24	490
K00651_homoserine O-succinyltransferase/O-acetyltransferase [EC:2.3.1.46 2.3.1.31]							1	1	2	1		3					4	2		6					10
K00652_8-amino-7-oxononanoate synthase [EC:2.3.1.47]	3	5	3	11	19	21	21	61	9	17	15	41	4	1		5	11	14	22	47	4		3	7	172
K00655_1-acyl-sn-glycerol-3-phosphate acyltransferase [EC:2.3.1.51]	38	20	13	71	144	90	92	326	58	76	103	237	24	22	14	60	85	58	113	256	17	17	41	75	1025
K00656_formate C-acetyltransferase [EC:2.3.1.54]													1			1									1
K00657_diamine N-acetyltransferase [EC:2.3.1.57]	6	17	12	35	57	24	40	121	19	25	29	73	6	13	5	24	26	19	28	73	5	2	5	12	338
K00658_2-oxoglutarate dehydrogenase E2 component (dihydrolipoamide succinyltransferase) [EC:2.3.1.61]	3	1	1	5	13	5	9	27	14	22	19	55	2	2		4	18	13	8	39	1		2	3	133
K00661_maltose O-acetyltransferase [EC:2.3.1.79]	6	3	4	13	20	16	20	56	8	13	22	43	6	4	4	14	12	11	19	42	9	4	8	21	189
K00662_aminoglycoside 3-N-acetyltransferase [EC:2.3.1.81]	1	1	1	3	3	8	13	24	4	7	9	20	1			1	5	3	6	14	1	1	1	3	65
K00663_aminoglycoside 6'-N-acetyltransferase [EC:2.3.1.82]	5	3	4	12	22	12	16	50	21	22	29	72	3	3	2	8	23	16	40	79	7	11	9	27	248
K00666_fatty-acyl-CoA synthase [EC:6.2.1.-]	14	5	1	20	75	56	73	204	20	26	37	83	14	5	2	21	32	26	38	96	5	5	12	22	446
K00672_formylmethanofuran--tetrahydromethanopterin N-formyltransferase [EC:2.3.1.101]	1			1	1	2	1	4							1	1	1	1		2			2	2	10
K00673_arginine N-succinyltransferase [EC:2.3.1.109]		2	1	3	1			1	6	3	3	12	1		1	2	3	1	1	5					23
K00674_2,3,4,5-tetrahydropyridine-2,6-dicarboxylate N-succinyltransferase [EC:2.3.1.117]	8	6	5	19	37	20	20	77	23	31	30	84	3	4	5	12	31	18	27	76	5	5	7	17	285
K00675_N-hydroxyarylamine O-acetyltransferase [EC:2.3.1.118]	2	3	2	7	6	4	5	15	2	3	3	8	2	1	1	4	3	3	3	9		1		1	44
K00677_UDP-N-acetylglucosamine acyltransferase [EC:2.3.1.129]	7	8	5	20	31	15	27	73	15	21	14	50	4	10	1	15	11	10	13	34		1	1	2	194
K00681_gamma-glutamyltranspeptidase / glutathione hydrolase [EC:2.3.2.2 3.4.19.13]	8	2	3	13	33	16	22	71	27	24	31	82	4	3	2	9	16	12	18	46	2	2	4	8	229
K00682_gamma-glutamylcyclotransferase [EC:4.3.2.9]	2	1	1	4	16	10	5	31	7	6	12	25	2	1	2	5	10	5	11	26	5	3	5	13	104
K00683_glutaminyl-peptide cyclotransferase [EC:2.3.2.5]	6	1	2	9	18	6	9	33	7	7	9	23	3	4	2	9	7	7	12	26	2	6	3	11	111
K00684_leucyl/phenylalanyl-tRNA---protein transferase [EC:2.3.2.6]	5	6	10	21	38	11	14	63	21	23	25	69	4	3	2	9	40	22	29	91	4	3	5	12	265
K00688_glycogen phosphorylase [EC:2.4.1.1]	7		2	9	31	25	35	91	18	20	16	54	4	1	1	6	22	16	23	61	1		3	4	225
K00690_sucrose phosphorylase [EC:2.4.1.7]			1	1					1			1					1		2	3					5
K00691_maltose phosphorylase [EC:2.4.1.8]									3			3					3	1		4					7
K00692_levansucrase [EC:2.4.1.10]			3	3																					3
K00693_glycogen synthase [EC:2.4.1.11]		1		1					3	2	1	6					1	1		2					9
K00694_cellulose synthase (UDP-forming) [EC:2.4.1.12]		1	1	2	3	2	6	11	14	6	3	23	2	3	1	6	1	3	6	10					52
K00696_sucrose-phosphate synthase [EC:2.4.1.14]					1			1	2		1	3					7	8	2	17					21
K00697_trehalose 6-phosphate synthase [EC:2.4.1.15 2.4.1.347]	1	1	2	4	16	2	4	22	17	9	17	43		1	1	2	5	6	4	15	3		2	5	91
K00700_1,4-alpha-glucan branching enzyme [EC:2.4.1.18]	3	2	1	6	30	28	28	86	18	11	18	47	3	2		5	16	14	25	55	2		2	4	203
K00701_cyclomaltodextrin glucanotransferase [EC:2.4.1.19]							2	2													1			1	3
K00702_cellobiose phosphorylase [EC:2.4.1.20]					2			2																	2
K00703_starch synthase [EC:2.4.1.21]	5	3	2	10	18	7	12	37	8	10	3	21	1			1	5		10	15	1	1	2	4	88
K00705_4-alpha-glucanotransferase [EC:2.4.1.25]	2	3	3	8	24	18	24	66	20	23	23	66	2	3		5	22	22	20	64			4	4	213
K00710_polypeptide N-acetylgalactosaminyltransferase [EC:2.4.1.41]						1	1	2																	2
K00712_poly(glycerol-phosphate) alpha-glucosyltransferase [EC:2.4.1.52]											1	1													1
K00718_galactoside 2-L-fucosyltransferase 1/2 [EC:2.4.1.69]		1		1	4	1	2	7		2	1	3					2			2					13
K00720_ceramide glucosyltransferase [EC:2.4.1.80]	2	1	6	9	8	4	12	24		4		4	1	2		3	2			2	1			1	43
K00721_dolichol-phosphate mannosyltransferase [EC:2.4.1.83]	28	20	9	57	92	71	80	243	34	56	57	147	11	14	7	32	37	39	75	151	18	6	22	46	676
K00728_dolichyl-phosphate-mannose-protein mannosyltransferase [EC:2.4.1.109]	2	2		4	17	13	12	42	4	7	12	23	1		1	2	11	6	18	35	1	4	1	6	112
K00729_dolichyl-phosphate beta-glucosyltransferase [EC:2.4.1.117]	3	3	1	7	21	14	23	58	6	14	5	25	1	5	1	7	4	5	14	23	2	2	3	7	127
K00737_beta-1,4-mannosyl-glycoprotein beta-1,4-N-acetylglucosaminyltransferase [EC:2.4.1.144]									2			2													2
K00748_lipid-A-disaccharide synthase [EC:2.4.1.182]	3	5	3	11	21	6	15	42	10	19	9	38		3	2	5	11	8	8	27	1	1		2	125
K00752_hyaluronan synthase [EC:2.4.1.212]									2		1	3					3	1		4		1		1	8
K00754_L-malate glycosyltransferase [EC:2.4.1.-]	12	3	2	17	16	9	12	37	6	17	11	34	3	7	3	13	9	10	10	29	3	5	4	12	142
K00756_pyrimidine-nucleoside phosphorylase [EC:2.4.2.2]	11	1	1	13	7	5	11	23	5	6	8	19	4	3	2	9	2	5	4	11	2	1		3	78
K00757_uridine phosphorylase [EC:2.4.2.3]	2	5		7	3	5	2	10	2	3	5	10	2	2	1	5	2	4	8	14	1			1	47
K00758_thymidine phosphorylase [EC:2.4.2.4]					9	3	2	14	5	2	3	10					2	3	7	12	1		1	2	38
K00759_adenine phosphoribosyltransferase [EC:2.4.2.7]	23	21	12	56	50	45	49	144	25	42	42	109	14	13	12	39	36	30	55	121	14	20	35	69	538
K00760_hypoxanthine phosphoribosyltransferase [EC:2.4.2.8]	36	21	10	67	68	45	45	158	40	41	55	136	17	21	19	57	50	46	67	163	21	27	43	91	672
K00761_uracil phosphoribosyltransferase [EC:2.4.2.9]	28	9	4	41	37	20	24	81	20	22	33	75	5	11	9	25	24	23	35	82	11	13	18	42	346
K00762_orotate phosphoribosyltransferase [EC:2.4.2.10]	28	16	12	56	75	51	65	191	31	57	71	159	16	22	9	47	50	44	57	151	17	16	31	64	668
K00763_nicotinate phosphoribosyltransferase [EC:6.3.4.21]	13	1		14	34	27	20	81	15	13	28	56	7	4	4	15	24	21	28	73	5	6	7	18	257
K00764_amidophosphoribosyltransferase [EC:2.4.2.14]	18	5	3	26	51	30	36	117	26	37	38	101	5	6	7	18	36	30	36	102	8	3	11	22	386
K00765_ATP phosphoribosyltransferase [EC:2.4.2.17]	18	15	6	39	58	27	34	119	36	41	51	128	9	4	7	20	35	35	62	132	11	12	18	41	479
K00766_anthranilate phosphoribosyltransferase [EC:2.4.2.18]	12	7	4	23	47	38	35	120	28	33	46	107	2	10	5	17	39	29	47	115	8	5	7	20	402
K00767_nicotinate-nucleotide pyrophosphorylase (carboxylating) [EC:2.4.2.19]	9	7	1	17	45	33	27	105	28	30	40	98	6	3	2	11	28	22	26	76	3	6	5	14	321
K00768_nicotinate-nucleotide--dimethylbenzimidazole phosphoribosyltransferase [EC:2.4.2.21]	1			1	11	10	6	27	7	7	11	25			1	1	17	16	11	44	3	1	3	7	105
K00769_xanthine phosphoribosyltransferase [EC:2.4.2.22]		1		1			2	2	3	1	1	5	2	3	2	7	1	1		2	1			1	18
K00772_5'-methylthioadenosine phosphorylase [EC:2.4.2.28]	10	6	1	17	33	28	27	88	16	25	24	65	3	6	5	14	21	15	21	57	3	6	14	23	264
K00773_queuine tRNA-ribosyltransferase [EC:2.4.2.29]	7	6	6	19	35	17	20	72	21	26	20	67	4	3	4	11	20	17	27	64	4	2	5	11	244
K00782_L-lactate dehydrogenase complex protein LldG	6	3	3	12	18	9	15	42	15	17	27	59	5	1	2	8	21	18	19	58	4	7	5	16	195
K00783_23S rRNA (pseudouridine1915-N3)-methyltransferase [EC:2.1.1.177]	13	10	14	37	37	17	31	85	23	26	42	91	13	14	8	35	22	25	24	71	8	8	18	34	353
K00784_ribonuclease Z [EC:3.1.26.11]	23	11	3	37	58	43	58	159	38	45	58	141	15	14	10	39	57	46	71	174	15	18	34	67	617
K00787_farnesyl diphosphate synthase [EC:2.5.1.1 2.5.1.10]									1			1													1
K00788_thiamine-phosphate pyrophosphorylase [EC:2.5.1.3]	14	11	7	32	42	35	40	117	30	46	40	116	10	12	8	30	34	29	34	97	7	8	16	31	423
K00789_S-adenosylmethionine synthetase [EC:2.5.1.6]	15	9	2	26	53	33	43	129	40	48	42	130	7	6	7	20	39	38	45	122	7	10	14	31	458
K00790_UDP-N-acetylglucosamine 1-carboxyvinyltransferase [EC:2.5.1.7]	18	7	6	31	59	37	40	136	31	46	42	119	6	8	4	18	33	30	45	108	7	5	9	21	433
K00791_tRNA dimethylallyltransferase [EC:2.5.1.75]	12	6	3	21	46	35	38	119	27	33	37	97	7	7	6	20	26	16	45	87	5	4	13	22	366
K00793_riboflavin synthase [EC:2.5.1.9]	32	21	12	65	60	36	43	139	32	57	60	149	15	12	8	35	38	30	51	119	18	17	31	66	573
K00794_6,7-dimethyl-8-ribityllumazine synthase [EC:2.5.1.78]	30	26	18	74	65	34	46	145	41	54	67	162	18	16	9	43	48	31	67	146	22	21	25	68	638
K00795_farnesyl diphosphate synthase [EC:2.5.1.1 2.5.1.10]		2	2	4	7	3	2	12	10	11	10	31	1	1		2	4	3	1	8			2	2	59
K00796_dihydropteroate synthase [EC:2.5.1.15]	26	8	5	39	60	52	52	164	37	38	55	130	10	11	5	26	47	36	70	153	9	13	21	43	555
K00797_spermidine synthase [EC:2.5.1.16]	9	3	2	14	18	18	20	56	10	22	11	43	2	4	2	8	13	7	24	44	6	2	6	14	179
K00798_cob(I)alamin adenosyltransferase [EC:2.5.1.17]	30	17	12	59	57	39	50	146	43	45	54	142	13	17	8	38	43	32	62	137	16	18	24	58	580
K00799_glutathione S-transferase [EC:2.5.1.18]	55	60	47	162	53	23	62	138	58	54	62	174	44	35	31	110	29	32	27	88	11	15	26	52	724
K00800_3-phosphoshikimate 1-carboxyvinyltransferase [EC:2.5.1.19]	13	6	3	22	44	33	35	112	26	30	39	95	7	7	4	18	36	19	36	91	5	2	4	11	349
K00801_farnesyl-diphosphate farnesyltransferase [EC:2.5.1.21]		3	1	4	6	3	7	16	2	1		3					2	3	5	10	1	1		2	35
K00803_alkyldihydroxyacetonephosphate synthase [EC:2.5.1.26]	2			2	9	14	16	39	6	9	20	35					14	8	16	38	3		3	6	120
K00804_geranylgeranyl diphosphate synthase, type III [EC:2.5.1.1 2.5.1.10 2.5.1.29]									1			1													1
K00806_undecaprenyl diphosphate synthase [EC:2.5.1.31]	20	12	10	42	48	26	28	102	29	33	29	91	7	8	5	20	30	25	35	90	5	7	10	22	367
K00808_homospermidine synthase [EC:2.5.1.44]									2			2													2
K00809_deoxyhypusine synthase [EC:2.5.1.46]	11	7	3	21	22	5	17	44	15	22	13	50	5	9	5	19	9	9	5	23	4	3	3	10	167
K00812_aspartate aminotransferase [EC:2.6.1.1]	5	3	1	9	30	22	27	79	20	20	29	69	4	5	1	10	23	17	21	61	4	1	2	7	235
K00816_kynurenine---oxoglutarate transaminase / cysteine-S-conjugate beta-lyase / glutamine---phenylpyruvate transaminase [EC:2.6.1.7 4.4.1.13 2.6.1.64]					2		1	3																	3
K00817_histidinol-phosphate aminotransferase [EC:2.6.1.9]	14	13	3	30	76	43	44	163	42	45	59	146	5	6	5	16	38	30	58	126	13	6	13	32	513
K00819_ornithine--oxo-acid transaminase [EC:2.6.1.13]	1	2	2	5	9	3	7	19	6	6	2	14	1		2	3	6	3	4	13	1		3	4	58
K00820_glutamine---fructose-6-phosphate transaminase (isomerizing) [EC:2.6.1.16]	17	4	3	24	65	51	47	163	29	41	42	112	7	3	5	15	37	27	46	110	7	6	17	30	454
K00821_acetylornithine/N-succinyldiaminopimelate aminotransferase [EC:2.6.1.11 2.6.1.17]	2	2	3	7	26	23	24	73	14	14	26	54	7	1	2	10	16	18	22	56	1	5	4	10	210
K00822_beta-alanine--pyruvate transaminase [EC:2.6.1.18]	1	1	1	3			1	1	2	3		5	2	2		4	1			1					14
K00823_4-aminobutyrate aminotransferase [EC:2.6.1.19]	1		1	2	3	2	5	10		1		1	1			1			1	1	1	2	2	5	20
K00824_D-alanine transaminase [EC:2.6.1.21]	2	1	3	6	1		1	2	8	5	5	18	2	5	2	9	5	6		11		1		1	47
K00826_branched-chain amino acid aminotransferase [EC:2.6.1.42]	33	17	13	63	75	50	59	184	43	50	56	149	13	19	7	39	48	35	71	154	13	13	24	50	639
K00827_alanine-glyoxylate transaminase / (R)-3-amino-2-methylpropionate-pyruvate transaminase [EC:2.6.1.44 2.6.1.40]		2	3	5	6	4	5	15	2	2		4	1	3		4		2	4	6					34
K00830_alanine-glyoxylate transaminase / serine-glyoxylate transaminase / serine-pyruvate transaminase [EC:2.6.1.44 2.6.1.45 2.6.1.51]	4	2	1	7	13	13	15	41	6	12	11	29	2			2	6	4	3	13	1	1	4	6	98
K00831_phosphoserine aminotransferase [EC:2.6.1.52]	5	8	5	18	35	21	19	75	22	26	34	82	4	2	2	8	32	15	23	70	6	3	3	12	265
K00832_aromatic-amino-acid transaminase [EC:2.6.1.57]										1		1													1
K00833_adenosylmethionine---8-amino-7-oxononanoate aminotransferase [EC:2.6.1.62]	2	2	4	8	24	17	16	57	7	16	12	35	2		1	3	12	5	18	35	4	4	4	12	150
K00835_valine--pyruvate aminotransferase [EC:2.6.1.66]		1		1																					1
K00836_diaminobutyrate-2-oxoglutarate transaminase [EC:2.6.1.76]					2	1	1	4	2	2	1	5					1	1	1	3					12
K00837_aromatic aminotransferase [EC:2.6.1.-]		2		2																					2
K00839_(S)-ureidoglycine---glyoxylate transaminase [EC:2.6.1.112]					1			1																	1
K00844_hexokinase [EC:2.7.1.1]										1		1													1
K00845_glucokinase [EC:2.7.1.2]	2	2	3	7	11	4	8	23	10	10	11	31	3	2		5	3	2	4	9	1		2	3	78
K00847_fructokinase [EC:2.7.1.4]	4	1	2	7	20	10	12	42	9	11	19	39	1	1		2	20	14	13	47		4	5	9	146
K00848_rhamnulokinase [EC:2.7.1.5]	1			1	7	4	6	17	5	7	7	19					6	6	4	16	1			1	54
K00849_galactokinase [EC:2.7.1.6]	3	1	1	5	23	15	16	54	10	17	11	38	2		1	3	7	11	18	36	2	4	4	10	146
K00850_6-phosphofructokinase 1 [EC:2.7.1.11]			1	1	3		1	4	4	3	8	15					12	5	5	22	2		1	3	45
K00851_gluconokinase [EC:2.7.1.12]	2	10	3	15	26	8	12	46	10	13	10	33	6	5	2	13	4	4	11	19	2	2	3	7	133
K00852_ribokinase [EC:2.7.1.15]	3	3	1	7	23	18	15	56	10	14	21	45	3	1	2	6	22	20	25	67	3	2	2	7	188
K00853_L-ribulokinase [EC:2.7.1.16]			1	1	7	6	16	29	5	3	9	17					6	6	3	15	1	1		2	64
K00854_xylulokinase [EC:2.7.1.17]	2	1	4	7	17	14	15	46	7	10	11	28	3	1		4	15	17	15	47	1	2	5	8	140
K00855_phosphoribulokinase [EC:2.7.1.19]	7	5	2	14	25	37	33	95	8	18	22	48	1		1	2	12	13	28	53	3	3	7	13	225
K00856_adenosine kinase [EC:2.7.1.20]	1	4	1	6	19	7	8	34	14	13	21	48	1	3		4	12	7	7	26	3	1	2	6	124
K00857_thymidine kinase [EC:2.7.1.21]	10	12	6	28	24	6	7	37	15	19	28	62	4	11	2	17	20	14	20	54	4	1	5	10	208
K00858_NAD+ kinase [EC:2.7.1.23]	28	20	7	55	63	39	51	153	28	50	50	128	8	11	12	31	39	33	58	130	8	16	22	46	543
K00859_dephospho-CoA kinase [EC:2.7.1.24]	24	6	9	39	58	36	48	142	35	49	61	145	14	13	7	34	43	28	64	135	9	10	21	40	535
K00860_adenylylsulfate kinase [EC:2.7.1.25]					1		1	2	3	7	5	15					2	1		3	1		1	2	22
K00862_erythritol kinase (D-erythritol 1-phosphate-forming) [EC:2.7.1.215]							1	1	1			1					1	2	2	5					7
K00863_triose/dihydroxyacetone kinase / FAD-AMP lyase (cyclizing) [EC:2.7.1.28 2.7.1.29 4.6.1.15]							1	1		1	1	2													3
K00864_glycerol kinase [EC:2.7.1.30]	4	2	7	13	31	25	32	88	25	24	37	86	4	1	5	10	25	20	36	81	6	1	7	14	292
K00865_glycerate 2-kinase [EC:2.7.1.165]	9	4	4	17	25	26	21	72	5	15	28	48	2	1	4	7	11	7	36	54	4	3	7	14	212
K00867_type I pantothenate kinase [EC:2.7.1.33]		1		1	10	2	4	16	7	4	11	22	2			2	8	5	12	25			3	3	69
K00868_pyridoxine kinase [EC:2.7.1.35]					7	1		8	3		2	5		1		1							3	3	17
K00869_mevalonate kinase [EC:2.7.1.36]	2	1		3					2	1		3			1	1	1		1	2	3	2	2	7	16
K00872_homoserine kinase [EC:2.7.1.39]	7	4	2	13	35	28	32	95	13	22	30	65	2	4	2	8	19	24	44	87	5	2	10	17	285
K00873_pyruvate kinase [EC:2.7.1.40]	14	6	3	23	53	28	30	111	40	44	40	124	5	3	6	14	39	30	41	110	6	5	12	23	405
K00874_2-dehydro-3-deoxygluconokinase [EC:2.7.1.45]	7	4	1	12	23	9	13	45	14	18	19	51	1	5	2	8	19	15	7	41	3	4	3	10	167
K00875_D-ribulokinase [EC:2.7.1.47]					1			1	2	1	1	4													5
K00876_uridine kinase [EC:2.7.1.48]	1	2	1	4	6	1	4	11	12	11	8	31	1	6	1	8	10	7	2	19	1	1	2	4	77
K00878_hydroxyethylthiazole kinase [EC:2.7.1.50]	6			6	7	2	5	14	1	3	9	13	3		2	5	5	4	5	14	1	4	1	6	58
K00879_L-fuculokinase [EC:2.7.1.51]	1	2		3	3		2	5		1		1					1		1	2					11
K00880_L-xylulokinase [EC:2.7.1.53]					1		1	2		1	2	3					2	1		3					8
K00881_allose kinase [EC:2.7.1.55]											1	1													1
K00882_1-phosphofructokinase [EC:2.7.1.56]	1			1	1			1	3		1	4						2	1	3	1		1	2	11
K00883_2-dehydro-3-deoxygalactonokinase [EC:2.7.1.58]		2	2	4	6		1	7	8	5	7	20	1	1		2	1	1	1	3		1	2	3	39
K00886_polyphosphate glucokinase [EC:2.7.1.63]		5	4	9	37	17	21	75	10	7	15	32	5	4	2	11	11	13	24	48	1	3	3	7	182
K00887_undecaprenol kinase [EC:2.7.1.66]		1		1	3	2	6	11	1	2	4	7					3	2	4	9	1		4	5	33
K00891_shikimate kinase [EC:2.7.1.71]	18	12	9	39	44	27	27	98	26	32	48	106	3	14	6	23	45	32	40	117	8	12	8	28	411
K00892_inosine kinase [EC:2.7.1.73]										1		1													1
K00895_diphosphate-dependent phosphofructokinase [EC:2.7.1.90]					2			2		2	1	3													5
K00897_kanamycin kinase [EC:2.7.1.95]					4	1	2	7																	7
K00899_5-methylthioribose kinase [EC:2.7.1.100]					2			2									1		1	2					4
K00903_protein-tyrosine kinase [EC:2.7.10.2]		2	1	3			2	2	1			1	1	1		2			1	1	1	1	1	3	12
K00906_isocitrate dehydrogenase kinase/phosphatase [EC:2.7.11.5 3.1.3.-]	1		1	2	6	4	1	11	1	1	1	3	1	1		2	2	1	6	9					27
K00912_tetraacyldisaccharide 4'-kinase [EC:2.7.1.130]	3	1	3	7	20	2	7	29	14	20	6	40	4	1	2	7	12	7	8	27	1		2	3	113
K00917_tagatose 6-phosphate kinase [EC:2.7.1.144]					3	1		4	1	1	2	4	1			1									9
K00919_4-diphosphocytidyl-2-C-methyl-D-erythritol kinase [EC:2.7.1.148]	14	7	6	27	50	27	25	102	23	35	43	101	6	6	4	16	31	26	45	102	4	10	8	22	370
K00925_acetate kinase [EC:2.7.2.1]	12	6	6	24	48	21	32	101	12	3	5	20	5	1	3	9	9	8	4	21	2	3	3	8	183
K00926_carbamate kinase [EC:2.7.2.2]	15	4	2	21	27	10	7	44	7	8	8	23	3	2	6	11	9	13	13	35	2	3	5	10	144
K00927_phosphoglycerate kinase [EC:2.7.2.3]	14	7	7	28	49	34	39	122	31	29	37	97	3	6	6	15	31	26	46	103	3	9	14	26	391
K00928_aspartate kinase [EC:2.7.2.4]	15	6	4	25	33	31	23	87	22	27	33	82	7	4	7	18	24	24	31	79	4	5	5	14	305
K00929_butyrate kinase [EC:2.7.2.7]						1	1	2																	2
K00930_acetylglutamate kinase [EC:2.7.2.8]	7	10	5	22	48	23	41	112	24	27	42	93	9	9	3	21	28	23	34	85	8	5	5	18	351
K00931_glutamate 5-kinase [EC:2.7.2.11]	4	3		7	30	18	12	60	13	21	19	53	4	3	2	9	14	9	28	51	3		4	7	187
K00936_two-component system, sensor histidine kinase PdtaS [EC:2.7.13.3]	13	8	2	23	24	9	14	47	25	21	37	83	8	5	2	15	16	9	12	37	4	1	6	11	216
K00937_polyphosphate kinase [EC:2.7.4.1]	7	4	2	13	39	26	34	99	28	29	27	84	3	2	2	7	31	21	31	83	2	1	3	6	292
K00938_phosphomevalonate kinase [EC:2.7.4.2]									1			1													1
K00939_adenylate kinase [EC:2.7.4.3]	33	26	15	74	95	63	72	230	49	54	66	169	21	14	17	52	49	42	88	179	13	17	35	65	769
K00940_nucleoside-diphosphate kinase [EC:2.7.4.6]	50	32	17	99	88	39	52	179	47	59	77	183	21	23	15	59	57	42	69	168	28	32	57	117	805
K00941_hydroxymethylpyrimidine/phosphomethylpyrimidine kinase [EC:2.7.1.49 2.7.4.7]	13	2	2	17	28	24	23	75	20	25	28	73	5	5	4	14	28	26	22	76	2	4	8	14	269
K00942_guanylate kinase [EC:2.7.4.8]	29	16	15	60	59	42	56	157	33	50	56	139	20	14	10	44	44	30	54	128	10	11	17	38	566
K00943_dTMP kinase [EC:2.7.4.9]	29	13	7	49	67	37	57	161	38	52	48	138	14	16	10	40	34	24	54	112	14	13	15	42	542
K00945_CMP/dCMP kinase [EC:2.7.4.25]	16	11	5	32	45	39	46	130	28	41	49	118	7	11	7	25	41	26	50	117	10	12	18	40	462
K00946_thiamine-monophosphate kinase [EC:2.7.4.16]	12	5	2	19	27	31	30	88	20	30	24	74	4	4	4	12	24	24	28	76	3	9	9	21	290
K00947_molybdenum storage protein					1	3	5	9														2	1	3	12
K00948_ribose-phosphate pyrophosphokinase [EC:2.7.6.1]	21	14	12	47	71	37	51	159	45	52	62	159	9	7	7	23	53	36	62	151	14	12	24	50	589
K00949_thiamine pyrophosphokinase [EC:2.7.6.2]	5	3	1	9	9	7	8	24	4	3	10	17	1		1	2	7	6	17	30	2	1	2	5	87
K00950_2-amino-4-hydroxy-6-hydroxymethyldihydropteridine diphosphokinase [EC:2.7.6.3]	19	22	7	48	55	35	50	140	34	52	64	150	10	15	6	31	41	26	57	124	12	10	21	43	536
K00952_nicotinamide-nucleotide adenylyltransferase [EC:2.7.7.1]	3	3		6									1		2	3			1	1	3	6	5	14	24
K00953_FAD synthetase [EC:2.7.7.2]	1			1		1	1	2	3			3			1	1	1			1			1	1	9
K00954_pantetheine-phosphate adenylyltransferase [EC:2.7.7.3]	43	32	23	98	67	46	59	172	42	59	58	159	24	29	16	69	52	34	74	160	27	17	35	79	737
K00955_bifunctional enzyme CysN/CysC [EC:2.7.7.4 2.7.1.25]		1		1	12	3	5	20	11	5	3	19	1			1	8	5	4	17					58
K00956_sulfate adenylyltransferase subunit 1 [EC:2.7.7.4]	3		2	5	19	18	20	57	9	16	18	43	3	1		4	11	9	31	51	1	1	2	4	164
K00957_sulfate adenylyltransferase subunit 2 [EC:2.7.7.4]	5	2	4	11	33	28	28	89	24	18	21	63	3	2	3	8	23	19	37	79	4	2	2	8	258
K00958_sulfate adenylyltransferase [EC:2.7.7.4]	9	4		13	2	8	10	20	3	3	10	16	2	1	3	6	6	9	23	38	3	4	7	14	107
K00962_polyribonucleotide nucleotidyltransferase [EC:2.7.7.8]	8	5	1	14	27	23	29	79	20	18	23	61		3	4	7	23	21	22	66	3	1	4	8	235
K00963_UTP--glucose-1-phosphate uridylyltransferase [EC:2.7.7.9]	10	9	7	26	37	29	32	98	23	34	31	88	9	7	7	23	23	17	30	70	4	6	8	18	323
K00965_UDPglucose--hexose-1-phosphate uridylyltransferase [EC:2.7.7.12]	10	8	6	24	27	16	22	65	12	21	25	58	9	4	4	17	11	11	26	48	7	3	7	17	229
K00966_mannose-1-phosphate guanylyltransferase [EC:2.7.7.13]					4	2	5	11		3	1	4					1			1		1		1	17
K00968_choline-phosphate cytidylyltransferase [EC:2.7.7.15]					1			1																	1
K00969_nicotinate-nucleotide adenylyltransferase [EC:2.7.7.18]	26	21	8	55	65	41	49	155	36	51	62	149	18	12	13	43	47	30	61	138	15	8	23	46	586
K00970_poly(A) polymerase [EC:2.7.7.19]	1	4	1	6	34	19	15	68	10	18	17	45	1	3	2	6	21	17	18	56	2	2	4	8	189
K00971_mannose-1-phosphate guanylyltransferase [EC:2.7.7.13]	5	4	2	11	24	16	20	60	18	19	22	59	5	11		16	18	14	19	51	1	1	2	4	201
K00972_UDP-N-acetylglucosamine/UDP-N-acetylgalactosamine diphosphorylase [EC:2.7.7.23 2.7.7.83]									2	3	2	7					1	1		2					9
K00973_glucose-1-phosphate thymidylyltransferase [EC:2.7.7.24]	15	9	9	33	57	35	37	129	29	39	36	104	6	8	6	20	34	27	39	100	8	7	22	37	423
K00974_tRNA nucleotidyltransferase (CCA-adding enzyme) [EC:2.7.7.72 3.1.3.- 3.1.4.-]	3			3	7	3	4	14	8	8	3	19	2	2		4	5	5	3	13	1		1	2	55
K00975_glucose-1-phosphate adenylyltransferase [EC:2.7.7.27]	8	5	3	16	37	19	20	76	11	27	26	64	4	2	1	7	14	15	30	59	5	2	4	11	233
K00978_glucose-1-phosphate cytidylyltransferase [EC:2.7.7.33]	7	8	4	19	37	17	19	73	16	19	22	57	10		1	11	22	20	35	77	9	4	15	28	265
K00979_3-deoxy-manno-octulosonate cytidylyltransferase (CMP-KDO synthetase) [EC:2.7.7.38]	10	8	4	22	28	4	11	43	18	28	17	63	4	10	2	16	10	9	7	26	1	2	3	6	176
K00980_glycerol-3-phosphate cytidylyltransferase [EC:2.7.7.39]					8	2		10	4	1	2	7					2	3	1	6	5	1	2	8	31
K00981_phosphatidate cytidylyltransferase [EC:2.7.7.41]	23	4	9	36	57	40	33	130	35	44	50	129	10	11	7	28	42	31	49	122	11	6	17	34	479
K00982_[glutamine synthetase] adenylyltransferase / [glutamine synthetase]-adenylyl-L-tyrosine phosphorylase [EC:2.7.7.42 2.7.7.89]	1	2		3	21	12	6	39	8	9	8	25			1	1	7	5	11	23	1		2	3	94
K00984_streptomycin 3"-adenylyltransferase [EC:2.7.7.47]											1	1							1	1					2
K00986_RNA-directed DNA polymerase [EC:2.7.7.49]	31	74	21	126	200	222	245	667	86	95	103	284	91	53	33	177	67	47	185	299	22	22	42	86	1639
K00988_sulfate adenylyltransferase (ADP) / ATP adenylyltransferase [EC:2.7.7.5 2.7.7.53]									1			1													1
K00989_ribonuclease PH [EC:2.7.7.56]	18	12	12	42	65	33	44	142	25	46	41	112	4	11	11	26	26	26	50	102	9	7	18	34	458
K00990_[protein-PII] uridylyltransferase [EC:2.7.7.59]		1	2	3	12	9	8	29	8	5	10	23	2		2	4	6	3	6	15		1		1	75
K00991_2-C-methyl-D-erythritol 4-phosphate cytidylyltransferase [EC:2.7.7.60]	7	5	3	15	27	14	21	62	13	16	19	48	6	7	1	14	15	10	19	44	4	1	1	6	189
K00992_N-acetyl-alpha-D-muramate 1-phosphate uridylyltransferase [EC:2.7.7.99]		2	3	5	6		3	9	14	9	15	38	4	2		6	8	9	3	20	1		1	2	80
K00995_CDP-diacylglycerol---glycerol-3-phosphate 3-phosphatidyltransferase [EC:2.7.8.5]	21	7	7	35	47	28	34	109	25	33	49	107	13	15	4	32	40	27	45	112	15	12	23	50	445
K00997_holo-[acyl-carrier protein] synthase [EC:2.7.8.7]	31	20	19	70	69	43	51	163	35	46	56	137	10	17	9	36	50	34	72	156	18	24	38	80	642
K00999_CDP-diacylglycerol--inositol 3-phosphatidyltransferase [EC:2.7.8.11]									1			1													1
K01000_phospho-N-acetylmuramoyl-pentapeptide-transferase [EC:2.7.8.13]	17	6	3	26	58	34	38	130	31	40	47	118	7	9	5	21	40	28	46	114	7	6	20	33	442
K01003_oxaloacetate decarboxylase [EC:4.1.1.112]							1	1					1			1			1	1					3
K01004_phosphatidylcholine synthase [EC:2.7.8.24]					9	1	2	12	15	16	14	45		2	2	4	9	9	6	24		3	1	4	89
K01005_polyisoprenyl-teichoic acid--peptidoglycan teichoic acid transferase [EC:2.7.8.-]	13	9	2	24	78	63	58	199	31	47	65	143	7	2	9	18	60	60	97	217	12	8	32	52	653
K01006_pyruvate, orthophosphate dikinase [EC:2.7.9.1]	3	1	2	6	23	21	24	68	13	9	12	34	2	2	2	6	9	14	19	42	2	1	4	7	163
K01007_pyruvate, water dikinase [EC:2.7.9.2]	3	1	2	6	6		1	7	2	5	1	8					1	1		2					23
K01008_selenide, water dikinase [EC:2.7.9.3]	15	7	3	25	41	30	35	106	16	21	33	70	7	7	3	17	23	17	36	76	2	5	12	19	313
K01009_L-glutamine-phosphate cytidylyltransferase [EC:2.7.7.103]	1	3		4					7	4	7	18			1	1	1	2	1	4			1	1	28
K01011_thiosulfate/3-mercaptopyruvate sulfurtransferase [EC:2.8.1.1 2.8.1.2]	27	11	10	48	69	51	52	172	38	41	63	142	6	11	7	24	44	53	66	163	11	17	26	54	603
K01012_biotin synthase [EC:2.8.1.6]	3	4	2	9	30	23	21	74	15	22	23	60	3	5	1	9	18	10	18	46	2	4	8	14	212
K01021_protein-tyrosine sulfotransferase [EC:2.8.2.20]	3			3		1		1	5	7	4	16	1		1	2	10	16	28	54	3		5	8	84
K01023_arylsulfate sulfotransferase [EC:2.8.2.22]	2		3	5	17	15	22	54	21	5	8	34					7	5	30	42	1	1	1	3	138
K01026_propionate CoA-transferase [EC:2.8.3.1]		1		1		1	1	2	1	1	1	3	1	1		2	1	1	1	3					11
K01027_3-oxoacid CoA-transferase [EC:2.8.3.5]		1		1	5	2	5	12											4	4					17
K01028_3-oxoacid CoA-transferase subunit A [EC:2.8.3.5]	2	4	9	15	22	3	11	36	16	16	16	48	3	1	1	5	10	7	11	28	2			2	134
K01029_3-oxoacid CoA-transferase subunit B [EC:2.8.3.5]	3	8	5	16	26	11	17	54	19	18	23	60	4	4	3	11	12	7	8	27	5		1	6	174
K01031_3-oxoadipate CoA-transferase, alpha subunit [EC:2.8.3.6]		2	5	7	5	1	1	7		3	2	5	1		4	5			1	1	2		1	3	28
K01032_3-oxoadipate CoA-transferase, beta subunit [EC:2.8.3.6]		1	2	3	3	1	1	5		2	1	3	2	2	2	6			1	1			1	1	19
K01034_acetate CoA/acetoacetate CoA-transferase alpha subunit [EC:2.8.3.8 2.8.3.9]										1		1													1
K01039_glutaconate CoA-transferase, subunit A [EC:2.8.3.12]	7	5	2	14	13	10	18	41	5	3	6	14	3	3	6	12	10	4	11	25	1	6	6	13	119
K01040_glutaconate CoA-transferase, subunit B [EC:2.8.3.12]	8	6	2	16	9	11	16	36	4	3	8	15	3	3	4	10	8	3	12	23	3	5	6	14	114
K01042_L-seryl-tRNA(Ser) seleniumtransferase [EC:2.9.1.1]	7	1	2	10	22	21	19	62	8	10	11	29	1	3	4	8	17	12	17	46	4	3	4	11	166
K01046_triacylglycerol lipase [EC:3.1.1.3]	3			3	38	10	12	60	16	19	16	51	2	1	1	4	19	13	22	54	4	3	9	16	188
K01047_secretory phospholipase A2 [EC:3.1.1.4]									2	1	1	4						1	2	3		1		1	8
K01048_lysophospholipase [EC:3.1.1.5]						1	1	2	3	4	2	9	1		1	2	1	1		2					15
K01051_pectinesterase [EC:3.1.1.11]						2		2											1	1					3
K01052_lysosomal acid lipase/cholesteryl ester hydrolase [EC:3.1.1.13]									1			1													1
K01053_gluconolactonase [EC:3.1.1.17]	8	5	1	14	21	10	22	53	15	21	13	49	4	5	1	10	15	17	9	41	1	5	7	13	180
K01054_acylglycerol lipase [EC:3.1.1.23]	4	2		6	11	8	16	35	10	9	11	30	3	3	1	7	12	9	5	26		1	2	3	107
K01055_3-oxoadipate enol-lactonase [EC:3.1.1.24]	13	7	4	24	37	22	44	103	23	38	59	120	15	11	9	35	42	39	62	143	15	17	23	55	480
K01056_peptidyl-tRNA hydrolase, PTH1 family [EC:3.1.1.29]	32	14	16	62	68	44	49	161	36	40	63	139	17	12	9	38	53	31	69	153	10	11	25	46	599
K01057_6-phosphogluconolactonase [EC:3.1.1.31]	10	10	5	25	54	32	44	130	23	36	46	105	7	8	6	21	37	23	47	107	8	9	13	30	418
K01058_phospholipase A1/A2 [EC:3.1.1.32 3.1.1.4]			2	2	4			4	1	3		4							1	1					11
K01060_cephalosporin-C deacetylase [EC:3.1.1.41]					8	7	4	19	6	8	8	22					9	9		18	1	2	1	4	63
K01061_carboxymethylenebutenolidase [EC:3.1.1.45]	32	20	15	67	102	74	108	284	45	58	73	176	23	26	14	63	55	38	67	160	10	9	14	33	783
K01062_platelet-activating factor acetylhydrolase [EC:3.1.1.47]	1			1					1			1													2
K01066_acetyl esterase [EC:3.1.1.-]	13	8	7	28	38	15	21	74	21	16	23	60	9	3	1	13	26	12	15	53	4	3	4	11	239
K01068_acyl-coenzyme A thioesterase 1/2/4 [EC:3.1.2.2]					4	3	7	14	2	1	2	5			1	1	1	3	1	5					25
K01069_hydroxyacylglutathione hydrolase [EC:3.1.2.6]	42	21	23	86	120	85	95	300	73	88	117	278	25	21	16	62	83	75	136	294	18	22	49	89	1109
K01070_S-formylglutathione hydrolase [EC:3.1.2.12]		2	4	6	4		2	6	12	7	11	30					11	6	5	22					64
K01074_palmitoyl-protein thioesterase [EC:3.1.2.22]									3			3													3
K01075_4-hydroxybenzoyl-CoA thioesterase [EC:3.1.2.23]	1	4	6	11	1	1	3	5	1	2	1	4	5	7	4	16			2	2			1	1	39
K01076_abhydrolase domain-containing protein 17 [EC:3.1.2.22]									1		1	2						1		1					3
K01077_alkaline phosphatase [EC:3.1.3.1]	2	1	2	5	18	5	4	27	6	4	7	17					8	11	13	32					81
K01079_phosphoserine phosphatase [EC:3.1.3.3]	4	4	2	10	14	4	7	25	13	15	18	46	7	6	3	16	9	8	12	29	6	5	4	15	141
K01081_5'-nucleotidase [EC:3.1.3.5]			2	2	5			5	3		8	11	1			1	5	1	5	11	1		2	3	33
K01082_3'(2'), 5'-bisphosphate nucleotidase [EC:3.1.3.7]	2	2	2	6	26	8	9	43	16	16	16	48	1	1	1	3	22	13	19	54	2	3	5	10	164
K01083_3-phytase [EC:3.1.3.8]	3			3					2	1	2	5							4	4		1		1	13
K01086_fructose-1,6-bisphosphatase I / sedoheptulose-1,7-bisphosphatase [EC:3.1.3.11 3.1.3.37]					3	2	1	6																	6
K01087_trehalose 6-phosphate phosphatase [EC:3.1.3.12]	9	3	3	15	17	8	9	34	20	24	30	74	12	5	4	21	20	22	27	69	4	2	9	15	228
K01089_imidazoleglycerol-phosphate dehydratase / histidinol-phosphatase [EC:4.2.1.19 3.1.3.15]					10		1	11	3	9	6	18					8	3	3	14					43
K01091_phosphoglycolate phosphatase [EC:3.1.3.18]	31	19	11	61	48	35	32	115	35	47	46	128	10	11	8	29	30	27	42	99	17	20	25	62	494
K01092_myo-inositol-1(or 4)-monophosphatase [EC:3.1.3.25]	19	10	6	35	50	42	41	133	28	46	41	115	6	11	6	23	39	35	51	125	8	4	12	24	455
K01095_phosphatidylglycerophosphatase A [EC:3.1.3.27]	5	4	3	12	8	3	6	17	4	12	1	17	3	6	2	11	2		4	6	2			2	65
K01101_4-nitrophenyl phosphatase [EC:3.1.3.41]					2			2	2	3	2	7					1	2		3					12
K01104_protein-tyrosine phosphatase [EC:3.1.3.48]	5			5	19	8	12	39	2	5	9	16	3		3	6	8	5	9	22	7	2	6	15	103
K01113_alkaline phosphatase D [EC:3.1.3.1]	4	3	1	8	27	12	5	44	30	35	28	93	1			1	36	24	47	107	3	1	8	12	265
K01114_phospholipase C [EC:3.1.4.3]	2	17	5	24	50	100	121	271	1	1	3	5	7	2	12	21	1		8	9	2	1	4	7	337
K01115_phospholipase D1/2 [EC:3.1.4.4]		2	1	3	20	7	5	32	10	7	5	22	1	1	1	3	1	1	1	3	1	1	1	3	66
K01118_FMN-dependent NADH-azoreductase [EC:1.7.1.17]	4	14	8	26	12		10	22	6	7	11	24	8	1		9	8	4	6	18	3	1	2	6	105
K01119_2',3'-cyclic-nucleotide 2'-phosphodiesterase / 3'-nucleotidase [EC:3.1.4.16 3.1.3.6]	1	1		2	5		1	6	3		2	5		2	1	3		2		2					18
K01125_N-acetylglucosamine-1-phosphodiester alpha-N-acetylglucosaminidase [EC:3.1.4.45]									1			1													1
K01126_glycerophosphoryl diester phosphodiesterase [EC:3.1.4.46]	20	12	7	39	88	41	30	159	49	58	76	183	14	5	7	26	69	45	70	184	12	8	16	36	627
K01129_dGTPase [EC:3.1.5.1]	15	6	5	26	38	30	20	88	18	30	36	84	5	5	6	16	31	26	46	103	7	6	13	26	343
K01130_arylsulfatase [EC:3.1.6.1]										1	1	2					2	4		6					8
K01133_choline-sulfatase [EC:3.1.6.6]					3	1		4	2	4		6					3	2	1	6					16
K01134_arylsulfatase A [EC:3.1.6.8]					1		1	2	6	10	5	21					5		1	6					29
K01135_arylsulfatase B [EC:3.1.6.12]									2	9		11					2		1	3					14
K01136_iduronate 2-sulfatase [EC:3.1.6.13]	1			1					6	7	6	19					4	1	1	6					26
K01137_N-acetylglucosamine-6-sulfatase [EC:3.1.6.14]					1	2		3	2		4	6					4	3	2	9			1	1	19
K01138_uncharacterized sulfatase [EC:3.1.6.-]						1		1			1	1					1	2		3					5
K01139_GTP diphosphokinase / guanosine-3',5'-bis(diphosphate) 3'-diphosphatase [EC:2.7.6.5 3.1.7.2]	7	2	3	12	27	26	25	78	17	23	26	66	3	3	3	9	18	16	20	54	3	3	6	12	231
K01141_exodeoxyribonuclease I [EC:3.1.11.1]					6			6	2	2	1	5					1			1					12
K01142_exodeoxyribonuclease III [EC:3.1.11.2]	10	18	8	36	60	29	42	131	45	51	50	146	8	13	5	26	40	27	36	103	6	5	4	15	457
K01146_protein Xni										2		2													2
K01147_exoribonuclease II [EC:3.1.13.1]										1		1	1			1									2
K01150_deoxyribonuclease I [EC:3.1.21.1]										5		5													5
K01151_deoxyribonuclease IV [EC:3.1.21.2]	24	6	1	31	51	33	34	118	22	29	30	81	13	6	4	23	24	22	38	84	11	12	21	44	381
K01153_type I restriction enzyme, R subunit [EC:3.1.21.3]	1	3	1	5	54	39	31	124	30	20	26	76			3	3	33	35	46	114			1	1	323
K01154_type I restriction enzyme, S subunit [EC:3.1.21.3]	2	3	1	6	85	58	49	192	50	37	49	136			5	5	123	95	98	316	3		1	4	659
K01155_type II restriction enzyme [EC:3.1.21.4]					9	1	1	11		5		5						2		2					18
K01156_type III restriction enzyme [EC:3.1.21.5]	1	2	3	6	14	12	25	51	12	10	17	39			1	1	13	20	30	63		1	1	2	162
K01159_crossover junction endodeoxyribonuclease RuvC [EC:3.1.21.10]	29	17	12	58	68	42	46	156	43	51	61	155	24	21	9	54	47	36	61	144	12	11	25	48	615
K01160_crossover junction endodeoxyribonuclease RusA [EC:3.1.21.10]	4	3	1	8	18	8	14	40	21	28	12	61		1	1	2	27	32	9	68	1		5	6	185
K01163_uncharacterized protein						1	1	2	2	2	1	5						1		1					8
K01166_ribonuclease T2 [EC:4.6.1.19]		1	1	2		1	3	4	3			3	1	1		2	1			1					12
K01167_ribonuclease T1 [EC:4.6.1.24]	1	2	4	7	12	4	2	18	3	2	3	8	3	3	2	8	1	1	5	7	2	2	1	5	53
K01170_tRNA-intron endonuclease, archaea type [EC:4.6.1.16]	3	2		5									1		1	2					5	5	5	15	22
K01173_endonuclease G, mitochondrial	3			3	15	1	1	17	8	19	8	35			1	1	4	1	4	9	1		1	2	67
K01174_micrococcal nuclease [EC:3.1.31.1]	14	7	1	22	23	6	2	31	46	51	67	164		4	3	7	53	65	66	184	12	7	19	38	446
K01175_esterase [EC:3.1.-.-]		1		1	4			4	6	4	4	14					7	3		10	2		2	4	33
K01176_alpha-amylase [EC:3.2.1.1]	2		1	3	6	2	3	11			4	4					5	3	1	9					27
K01178_glucoamylase [EC:3.2.1.3]	3			3	19	5	25	49	2	10	2	14	1	1		2	6	5	2	13			2	2	83
K01179_endoglucanase [EC:3.2.1.4]		3	1	4	5	2	5	12	6	2	5	13	1	1		2	2	3	1	6	3		1	4	41
K01180_endo-1,3(4)-beta-glucanase [EC:3.2.1.6]											1	1													1
K01181_endo-1,4-beta-xylanase [EC:3.2.1.8]		1		1	5	3	6	14	3	5	2	10					3	2	2	7	1		1	2	34
K01182_oligo-1,6-glucosidase [EC:3.2.1.10]					2		2	4	1			1	1			1	2		1	3					9
K01183_chitinase [EC:3.2.1.14]		1	1	2	4	2	2	8	1	1	2	4	2	1		3	2	1	4	7		1		1	25
K01185_lysozyme [EC:3.2.1.17]	2			2	3	3	6	12	8	4	5	17		1		1	4	6	2	12		1	1	2	46
K01186_sialidase-1 [EC:3.2.1.18]					1		1	2		1		1							2	2					5
K01187_alpha-glucosidase [EC:3.2.1.20]	4	3	1	8	24	12	12	48	15	18	18	51	4		2	6	24	20	19	63	1	1	5	7	183
K01190_beta-galactosidase [EC:3.2.1.23]			1	1	7	1	6	14	5	3	2	10					1	2	2	5					30
K01191_alpha-mannosidase [EC:3.2.1.24]		1		1	4	6	10	20	1	4	3	8			1	1	1	5	6	12	1		1	2	44
K01192_beta-mannosidase [EC:3.2.1.25]	1			1	3	6	5	14	2	4		6	1		1	2	1		1	2					25
K01193_beta-fructofuranosidase [EC:3.2.1.26]					1	3	2	6	1			1					1	1	1	3					10
K01194_alpha,alpha-trehalase [EC:3.2.1.28]	1	1	2	4	5	3	4	12	2		2	4					2	1	2	5					25
K01195_beta-glucuronidase [EC:3.2.1.31]		2		2	1		1	2	1			1			1	1							1	1	7
K01198_xylan 1,4-beta-xylosidase [EC:3.2.1.37]	1			1	6		5	11	5	11	13	29					3	1	4	8		1		1	50
K01200_pullulanase [EC:3.2.1.41]							4	4	3	2	6	11					4	1	1	6					21
K01201_glucosylceramidase [EC:3.2.1.45]	2	2	2	6	4	11	13	28			2	2	4		1	5		1		1			1	1	43
K01202_galactosylceramidase [EC:3.2.1.46]						1	2	3	1			1													4
K01205_alpha-N-acetylglucosaminidase [EC:3.2.1.50]							1	1			1	1							1	1					3
K01206_alpha-L-fucosidase [EC:3.2.1.51]	1	1	4	6	15	6	12	33	7	12	10	29	1	1	1	3	3	5	6	14	1		1	2	87
K01207_beta-N-acetylhexosaminidase [EC:3.2.1.52]	13	6	4	23	52	35	40	127	32	37	40	109	5	7	2	14	29	30	41	100	3	2	4	9	382
K01208_cyclomaltodextrinase / maltogenic alpha-amylase / neopullulanase [EC:3.2.1.54 3.2.1.133 3.2.1.135]	1			1		4	4	8	2	2	7	11		1		1	2	6	6	14			1	1	36
K01209_alpha-L-arabinofuranosidase [EC:3.2.1.55]		2		2	11	5	14	30	6	13	5	24	1	1	3	5	2	2	4	8	1	1		2	71
K01210_glucan 1,3-beta-glucosidase [EC:3.2.1.58]							1	1																	1
K01214_isoamylase [EC:3.2.1.68]	1	2		3	34	25	24	83	23	18	20	61	4	2	1	7	26	21	24	71	2			2	227
K01218_mannan endo-1,4-beta-mannosidase [EC:3.2.1.78]					10	7	6	23	9	3	4	16					4	6	4	14					53
K01222_6-phospho-beta-glucosidase [EC:3.2.1.86]	1	3	2	6	4	7	5	16	1	1		2	1		1	2	1		2	3			1	1	30
K01223_6-phospho-beta-glucosidase [EC:3.2.1.86]	1			1																					1
K01224_arabinogalactan endo-1,4-beta-galactosidase [EC:3.2.1.89]	1			1	1			1													1			1	3
K01233_chitosanase [EC:3.2.1.132]					2	2	3	7	1	3	2	6			1	1			1	1	1			1	16
K01235_alpha-glucuronidase [EC:3.2.1.139]									2			2					1			1					3
K01236_maltooligosyltrehalose trehalohydrolase [EC:3.2.1.141]	1		2	3	33	16	22	71	25	19	22	66	1	2		3	20	21	17	58	1		1	2	203
K01239_purine nucleosidase [EC:3.2.2.1]	11	3	3	17	31	19	33	83	18	19	31	68	2	1	3	6	27	31	37	95	6	7	11	24	293
K01241_AMP nucleosidase [EC:3.2.2.4]	1	1	2	4	9	2	1	12	10	10	10	30		1		1	3	1	5	9		1		1	57
K01243_adenosylhomocysteine nucleosidase [EC:3.2.2.9]		1	1	2	3	1	8	12	2	2	4	8		2	1	3	3	4	3	10					35
K01246_DNA-3-methyladenine glycosylase I [EC:3.2.2.20]	25	21	10	56	53	21	22	96	17	21	29	67	14	9	12	35	30	15	35	80	8	10	19	37	371
K01247_DNA-3-methyladenine glycosylase II [EC:3.2.2.21]	15	15	9	39	38	34	39	111	17	27	27	71	9	13	3	25	13	16	33	62	3	10	3	16	324
K01250_pyrimidine-specific ribonucleoside hydrolase [EC:3.2.-.-]					2			2		1	2	3					1	1	1	3					8
K01251_adenosylhomocysteinase [EC:3.3.1.1]	16	9	3	28	48	51	46	145	27	39	36	102	5	4	8	17	33	30	49	112	12	15	20	47	451
K01254_leukotriene-A4 hydrolase [EC:3.3.2.6]	2			2	2		1	3	8	10	5	23					2	4		6					34
K01255_leucyl aminopeptidase [EC:3.4.11.1]	12	9	2	23	35	28	31	94	29	40	31	100	4	6	5	15	32	23	44	99	2	4	8	14	345
K01256_aminopeptidase N [EC:3.4.11.2]			2	2	23	7	12	42	14	7	7	28	1	1		2	11	5	12	28		1	3	4	106
K01258_tripeptide aminopeptidase [EC:3.4.11.4]	13	2	1	16	24	20	25	69	14	8	23	45	3	2	4	9	17	10	24	51	4	4		8	198
K01259_proline iminopeptidase [EC:3.4.11.5]	13	5	3	21	30	9	22	61	21	18	20	59	3	3	5	11	13	8	12	33	2	5	5	12	197
K01262_Xaa-Pro aminopeptidase [EC:3.4.11.9]	3	3	2	8	21	6	8	35	22	20	15	57	1	2	2	5	16	10	5	31			1	1	137
K01265_methionyl aminopeptidase [EC:3.4.11.18]	22	15	9	46	93	57	59	209	45	56	75	176	16	17	16	49	54	46	78	178	12	18	29	59	717
K01266_D-aminopeptidase [EC:3.4.11.19]	9	3	3	15	16	10	13	39	18	16	15	49	2	2	1	5	17	10	23	50	3	4	1	8	166
K01267_aspartyl aminopeptidase [EC:3.4.11.21]					3			3	3	3	6	12					4	3	3	10					25
K01269_aminopeptidase [EC:3.4.11.-]					1			1	1			1					1			1					3
K01270_dipeptidase D [EC:3.4.13.-]	1			1					2	3		5					2	2		4					10
K01271_Xaa-Pro dipeptidase [EC:3.4.13.9]	20	3	6	29	33	39	38	110	20	27	34	81	4	3	8	15	31	29	53	113	6	5	13	24	372
K01273_membrane dipeptidase [EC:3.4.13.19]	8	7	5	20	43	22	25	90	41	29	43	113	2	7	5	14	25	28	22	75	5	4	4	13	325
K01277_dipeptidyl-peptidase III [EC:3.4.14.4]									4	2	1	7					4	1		5					12
K01278_dipeptidyl-peptidase 4 [EC:3.4.14.5]	3	1	3	7	7	3	8	18	6	6	8	20		2		2	5	5	3	13	2	1		3	63
K01280_tripeptidyl-peptidase II [EC:3.4.14.10]	1			1						1	1	2													3
K01281_X-Pro dipeptidyl-peptidase [EC:3.4.14.11]						2		2	2		2	4					3		1	4	1		1	2	12
K01283_peptidyl-dipeptidase A [EC:3.4.15.1]	1	1	1	3	7	3	4	14	8	5	5	18		1		1	7	7	3	17					53
K01284_peptidyl-dipeptidase Dcp [EC:3.4.15.5]		2		2	15	2	5	22	14	11	9	34	2			2	9	4	3	16			1	1	77
K01286_D-alanyl-D-alanine carboxypeptidase [EC:3.4.16.4]	16	13	9	38	51	27	23	101	47	41	46	134	9	7	3	19	32	27	33	92	15	7	9	31	415
K01295_glutamate carboxypeptidase [EC:3.4.17.11]	3	4	2	9	14	18	23	55	24	16	24	64	4	4	4	12	13	9	12	34	2	1	1	4	178
K01297_muramoyltetrapeptide carboxypeptidase [EC:3.4.17.13]	12	6	3	21	27	8	12	47	24	34	28	86	4	7	5	16	17	16	21	54	3	4	5	12	236
K01299_carboxypeptidase Taq [EC:3.4.17.19]	7	2		9	9	11	13	33	8	16	12	36	3		1	4	11	8	7	26	3	4	2	9	117
K01301_N-acetylated-alpha-linked acidic dipeptidase [EC:3.4.17.21]	3	2	2	7	9	2	7	18	1	4	1	6		4	1	5	2		1	3					39
K01302_carboxypeptidase Q [EC:3.4.17.-]	5	2	4	11	19	7	10	36	14	17	12	43	1		1	2	9	6	5	20	2	1		3	115
K01303_acylaminoacyl-peptidase [EC:3.4.19.1]	16	9	8	33	42	42	51	135	32	28	24	84	3	5	7	15	21	21	31	73	3	1	3	7	347
K01304_pyroglutamyl-peptidase [EC:3.4.19.3]	3	4	1	8	6	2	3	11	4	6		10	1		1	2	1	1		2					33
K01305_beta-aspartyl-dipeptidase (metallo-type) [EC:3.4.19.-]	1			1					2	1		3					1			1					5
K01307_gamma-glutamyl hydrolase [EC:3.4.19.9]									3			3													3
K01318_glutamyl endopeptidase [EC:3.4.21.19]		2		2											1	1			2	2	1		3	4	9
K01322_prolyl oligopeptidase [EC:3.4.21.26]	4	2	3	9	25	13	18	56	15	18	18	51	1	3		4	16	12	15	43	4	1	1	6	169
K01337_lysyl endopeptidase [EC:3.4.21.50]					1			1		1		1							1	1	2			2	5
K01338_ATP-dependent Lon protease [EC:3.4.21.53]	12	6	3	21	39	29	44	112	26	37	24	87	5	4	5	14	21	24	21	66	8	2	3	13	313
K01342_subtilisin [EC:3.4.21.62]	1			1					1			1					1	1	2	4					6
K01354_oligopeptidase B [EC:3.4.21.83]	3	1	1	5	13	4	16	33	15	12	7	34	2	1	1	4	8	8	3	19	1			1	96
K01356_repressor LexA [EC:3.4.21.88]	33	26	15	74	71	36	52	159	42	51	54	147	19	22	12	53	56	59	67	182	15	17	31	63	678
K01358_ATP-dependent Clp protease, protease subunit [EC:3.4.21.92]	57	50	36	143	132	86	101	319	66	78	107	251	37	32	25	94	87	69	114	270	32	33	46	111	1188
K01363_cathepsin B [EC:3.4.22.1]									1			1													1
K01372_bleomycin hydrolase [EC:3.4.22.40]					5	4	1	10	1	3	1	5													15
K01400_bacillolysin [EC:3.4.24.28]					2			2		1		1													3
K01406_serralysin [EC:3.4.24.40]	33	13	7	53	32	4	1	37	50	66	66	182	9	1	10	20	60	58	91	209	21	25	48	94	595
K01409_N6-L-threonylcarbamoyladenine synthase [EC:2.3.1.234]	18	9	2	29	49	31	31	111	26	36	43	105	6	7	3	16	30	26	46	102	6	10	12	28	391
K01414_oligopeptidase A [EC:3.4.24.70]			1	1		1	2	3	1	2	3	6					1	4	1	6					16
K01417_extracellular elastinolytic metalloproteinase [EC:3.4.24.-]					6			6	1	2	1	4			1	1	1	1	5	7	1			1	19
K01419_ATP-dependent HslUV protease, peptidase subunit HslV [EC:3.4.25.2]	12	14	8	34	15	16	24	55	26	21	23	70	11	11	7	29	13	10	7	30	3	5	2	10	228
K01420_CRP/FNR family transcriptional regulator, anaerobic regulatory protein					4			4		2	1	3		1		1									8
K01421_putative membrane protein						1		1																	1
K01423_beta-barrel assembly-enhancing protease [EC:3.4.-.-]	9	4	1	14	17	5	9	31	10	17	5	32	6	3	1	10	7	6	1	14			2	2	103
K01424_L-asparaginase [EC:3.5.1.1]	2	1		3	14	9	7	30	11	14	22	47	1	1		2	17	11	12	40			1	1	123
K01425_glutaminase [EC:3.5.1.2]	1	1	1	3	3	1		4	11	12	12	35	5	1		6	16	8	11	35			4	4	87
K01426_amidase [EC:3.5.1.4]	22	7	6	35	103	79	105	287	46	43	86	175	18	9	10	37	52	43	65	160	15	9	14	38	732
K01428_urease subunit alpha [EC:3.5.1.5]	1			1	10	10	5	25	3	6	7	16		1		1	3	2	7	12		1	1	2	57
K01429_urease subunit beta [EC:3.5.1.5]	7	13	15	35	10	4	9	23	2	9	8	19	5	5	7	17	7	5	10	22	3	2	5	10	126
K01430_urease subunit gamma [EC:3.5.1.5]	7	12	8	27	17	11	17	45	4	12	14	30	9	12	7	28	7	5	19	31	9	5	9	23	184
K01431_beta-ureidopropionase [EC:3.5.1.6]	7			7	17	4	5	26	4	6	4	14	1	4		5	4	4	11	19	2	1	2	5	76
K01432_arylformamidase [EC:3.5.1.9]		2	3	5	3	2	6	11	7	8	8	23	2	1	1	4	6	5	2	13		1		1	57
K01433_formyltetrahydrofolate deformylase [EC:3.5.1.10]	3	3	4	10	21	8	9	38	11	14	21	46	4	1	1	6	15	10	20	45	4	3	5	12	157
K01434_penicillin G amidase [EC:3.5.1.11]	4	1	1	6	12	12	12	36	8	12	8	28	1	1	1	3	4	4	5	13	2	1	3	6	92
K01436_amidohydrolase [EC:3.5.1.-]									1		2	3						1	1	2					5
K01438_acetylornithine deacetylase [EC:3.5.1.16]	9	3	1	13	17	10	12	39	17	20	21	58	4	4	3	11	16	11	22	49	2	3	4	9	179
K01439_succinyl-diaminopimelate desuccinylase [EC:3.5.1.18]	3	1	3	7	20	16	11	47	17	19	29	65	2	2	3	7	16	16	20	52	1	1	6	8	186
K01443_N-acetylglucosamine-6-phosphate deacetylase [EC:3.5.1.25]	5	3	3	11	30	19	25	74	13	17	26	56	1	1	4	6	19	13	23	55	4	1		5	207
K01444_N4-(beta-N-acetylglucosaminyl)-L-asparaginase [EC:3.5.1.26]	4	1	2	7	8	9	8	25	4	7	6	17	2	3		5	5	1	5	11	4	2		6	71
K01447_N-acetylmuramoyl-L-alanine amidase [EC:3.5.1.28]	10	5	4	19	24	9	14	47	27	28	35	90	1	2	1	4	25	25	13	63	4	1	5	10	233
K01448_N-acetylmuramoyl-L-alanine amidase [EC:3.5.1.28]	15	15	6	36	80	42	44	166	47	50	45	142	10	11	6	27	39	34	57	130	3	8	12	23	524
K01449_N-acetylmuramoyl-L-alanine amidase [EC:3.5.1.28]	1	5	1	7	4		2	6	28	16	22	66			2	2	6	8		14					95
K01451_hippurate hydrolase [EC:3.5.1.32]	1		1	2					4	2		6	2	1	1	4	1	1	2	4					16
K01455_formamidase [EC:3.5.1.49]		1	1	2	9	6	6	21	5	1	12	18	1		1	2	6	11	8	25	1	3	2	6	74
K01456_peptide-N4-(N-acetyl-beta-glucosaminyl)asparagine amidase [EC:3.5.1.52]	1	1		2									1		1	2			1	1	1	1	2	4	9
K01457_allophanate hydrolase [EC:3.5.1.54]					1	3	5	9			1	1					1		1	2			1	1	13
K01458_N-formylglutamate deformylase [EC:3.5.1.68]	1	4		5	4	1	8	13	23	19	26	68	1	1	2	4	15	10	7	32	1			1	123
K01459_N-carbamoyl-D-amino-acid hydrolase [EC:3.5.1.77]					1			1	1	1	1	3		1		1	1	1	1	3					8
K01462_peptide deformylase [EC:3.5.1.88]	31	28	20	79	105	62	61	228	56	79	89	224	15	23	14	52	65	47	96	208	20	19	36	75	866
K01463_N-acetylglucosamine malate deacetylase 1 [EC:3.5.1.-]	19	15	5	39	37	35	41	113	35	50	40	125	2	9	3	14	39	37	42	118	3	5	11	19	428
K01464_dihydropyrimidinase [EC:3.5.2.2]	7	1	1	9	30	23	19	72	10	8	11	29	5	2	3	10	9	11	29	49	1	2	3	6	175
K01465_dihydroorotase [EC:3.5.2.3]	11	8	2	21	39	30	30	99	17	26	34	77	3	5	5	13	30	26	32	88	5	5	11	21	319
K01466_allantoinase [EC:3.5.2.5]	5			5	20	17	9	46	5	13	7	25	2			2	8	12	13	33	1	2		3	114
K01467_beta-lactamase class C [EC:3.5.2.6]	1			1	11	6	1	18	8	10	7	25					2	2	2	6		1		1	51
K01468_imidazolonepropionase [EC:3.5.2.7]	9	4	2	15	32	21	29	82	18	19	21	58	6	5	3	14	18	13	26	57	1	1	4	6	232
K01469_5-oxoprolinase (ATP-hydrolysing) [EC:3.5.2.9]			1	1		1	1	2	6	1	2	9					2			2					14
K01470_creatinine amidohydrolase [EC:3.5.2.10]	24	16	6	46	39	39	39	117	35	36	38	109	9	13	8	30	28	23	18	69	9	16	21	46	417
K01473_N-methylhydantoinase A [EC:3.5.2.14]	4	1	2	7	17	40	30	87	14	11	15	40	1	1	2	4	16	17	24	57	2	1	1	4	199
K01474_N-methylhydantoinase B [EC:3.5.2.14]	4	2	1	7	14	30	24	68	7	7	12	26	1		1	2	8	12	25	45	2	5	6	13	161
K01475_isatin hydrolase [EC:3.5.2.20]	2	1		3	8	8	12	28	5	1	10	16	1		1	2	8	5	11	24	1	2	2	5	78
K01476_arginase [EC:3.5.3.1]	18	5	4	27	12	9	11	32	9	16	22	47	5	2	1	8	12	9	8	29	4	5	13	22	165
K01477_allantoicase [EC:3.5.3.4]	5	1		6	13	5	4	22	6	3	4	13		2	1	3	3	5	11	19	1	2	1	4	67
K01478_arginine deiminase [EC:3.5.3.6]	1		1	2	19	7	8	34	9	7	16	32	1	2		3	11	11	14	36	1		3	4	111
K01479_formiminoglutamase [EC:3.5.3.8]		2	1	3	7	1	3	11	8	11	11	30					6	7	3	16					60
K01480_agmatinase [EC:3.5.3.11]	19	9	2	30	19	21	29	69	22	22	26	70	6	2	4	12	20	23	29	72	5	10	11	26	279
K01481_protein-arginine deiminase [EC:3.5.3.15]							1	1	1			1											1	1	3
K01482_dimethylargininase [EC:3.5.3.18]	4	3	2	9	13	3	5	21	2			2	1	2	3	6	3	4	3	10	3	4	3	10	58
K01483_ureidoglycolate lyase [EC:4.3.2.3]		2		2	3	1	2	6	3	2		5		1		1	1	1		2			1	1	17
K01484_succinylarginine dihydrolase [EC:3.5.3.23]					1			1	6	4	6	16	1	1	1	3	3	1		4					24
K01485_cytosine/creatinine deaminase [EC:3.5.4.1 3.5.4.21]	3			3	8	7	10	25	3	3	7	13	2	2		4	5	3	1	9			1	1	55
K01486_adenine deaminase [EC:3.5.4.2]	5			5	9	7	8	24	9	7	4	20					3	1	8	12		1	4	5	66
K01487_guanine deaminase [EC:3.5.4.3]	2	2	1	5	8	6	5	19	2	3	4	9					1	1	9	11			1	1	45
K01488_adenosine deaminase [EC:3.5.4.4]	5	2		7	22	7	7	36	10	10	10	30	5	2	2	9	12	10	15	37		1	2	3	122
K01489_cytidine deaminase [EC:3.5.4.5]	30	17	16	63	66	37	27	130	28	40	48	116	19	18	7	44	43	35	57	135	20	18	25	63	551
K01491_methylenetetrahydrofolate dehydrogenase (NADP+) / methenyltetrahydrofolate cyclohydrolase [EC:1.5.1.5 3.5.4.9]	12	4	6	22	42	23	30	95	26	23	32	81	3	10	5	18	30	21	40	91	4	9	15	28	335
K01493_dCMP deaminase [EC:3.5.4.12]	4	2	2	8	4	7	12	23	14	13	13	40	2	1	1	4	27	17	11	55	4	8	10	22	152
K01494_dCTP deaminase [EC:3.5.4.13]	34	21	11	66	62	40	39	141	32	46	52	130	15	16	10	41	29	28	48	105	17	15	32	64	547
K01495_GTP cyclohydrolase IA [EC:3.5.4.16]	21	27	15	63	80	42	51	173	37	43	50	130	15	17	13	45	44	32	56	132	17	13	20	50	593
K01496_phosphoribosyl-AMP cyclohydrolase [EC:3.5.4.19]	3	6	10	19	25	8	13	46	12	14	20	46	9	5	4	18	17	8	20	45	8	6	8	22	196
K01497_GTP cyclohydrolase II [EC:3.5.4.25]	2	4	2	8	15	5	12	32	8	12	15	35	4	4	1	9	2	4	3	9	5	3	6	14	107
K01499_methenyltetrahydromethanopterin cyclohydrolase [EC:3.5.4.27]		1	1	2	3	3	1	7					1		1	2	1	1	1	3	2		1	3	17
K01500_methenyltetrahydrofolate cyclohydrolase [EC:3.5.4.9]	3			3	1	7	5	13					2	1		3			1	1	4	1	2	7	27
K01501_nitrilase [EC:3.5.5.1]	7	4	3	14	22	10	4	36	25	25	27	77	8	3	3	14	17	24	17	58	1	3	4	8	207
K01505_1-aminocyclopropane-1-carboxylate deaminase [EC:3.5.99.7]	3	2		5	5	1	2	8	5	6	4	15	1			1	7	1	6	14		1		1	44
K01506_5-aminopentanamidase [EC:3.5.1.30]					1	3	3	7					1			1						1	1	2	10
K01507_inorganic pyrophosphatase [EC:3.6.1.1]	24	26	14	64	67	39	60	166	48	60	70	178	18	23	8	49	47	39	58	144	26	23	34	83	684
K01512_acylphosphatase [EC:3.6.1.7]	32	26	17	75	45	35	54	134	29	39	50	118	22	26	19	67	40	47	56	143	15	22	44	81	618
K01515_ADP-ribose pyrophosphatase [EC:3.6.1.13 3.6.1.-]	11	10	7	28	31	15	24	70	18	29	31	78	7	10	6	23	27	25	37	89	6	10	14	30	318
K01517_manganese-dependent ADP-ribose/CDP-alcohol diphosphatase [EC:3.6.1.13 3.6.1.16 3.6.1.53]									3		2	5													5
K01518_bis(5'-nucleosidyl)-tetraphosphatase [EC:3.6.1.17]	4	1		5	3		1	4	5	4	4	13	2	1		3	1	4		5	1	7	4	12	42
K01519_inosine triphosphate pyrophosphatase [EC:3.6.1.-]					1		1	2														1	1	2	4
K01520_dUTP pyrophosphatase [EC:3.6.1.23]	22	13	9	44	52	30	42	124	37	48	51	136	12	6	6	24	43	29	51	123	8	14	30	52	503
K01523_phosphoribosyl-ATP pyrophosphohydrolase [EC:3.6.1.31]	3	13	8	24	9	2	5	16	7	3	5	15	5	13	6	24	6	3	2	11	2	1	1	4	94
K01524_exopolyphosphatase / guanosine-5'-triphosphate,3'-diphosphate pyrophosphatase [EC:3.6.1.11 3.6.1.40]	24	5	4	33	66	57	57	180	46	56	67	169	6	1	7	14	47	28	63	138	10	2	18	30	564
K01525_bis(5'-nucleosyl)-tetraphosphatase (symmetrical) [EC:3.6.1.41]	1	1		2	4	1		5	3	3	1	7	1	1		2	1		2	3					19
K01527_nascent polypeptide-associated complex subunit beta									1			1													1
K01529_inosine/xanthosine triphosphatase [EC:3.6.1.73]	6	4	1	11	3			3	2	3	2	7	1	3	1	5	1		1	2					28
K01531_P-type Mg2+ transporter [EC:7.2.2.14]					6	6	6	18						1		1									19
K01533_P-type Cu2+ transporter [EC:7.2.2.9]			1	1	11	6	10	27	7	8	12	27	1	1	1	3	5	7	14	26			3	3	87
K01534_Zn2+/Cd2+-exporting ATPase [EC:7.2.2.12 7.2.2.21]					5		1	6	11	6	11	28					12	9	7	28					62
K01535_H+-transporting ATPase [EC:7.1.2.1]					9	2	4	15																	15
K01537_P-type Ca2+ transporter type 2C [EC:7.2.2.10]	3			3					2		2	4	1			1									8
K01545_potassium-transporting ATPase KdpF subunit	8	14	13	35	9	3	11	23					11	15	3	29			1	1		1		1	89
K01546_potassium-transporting ATPase potassium-binding subunit	1	3	5	9	4	6	19	29					3	3		6					1			1	45
K01547_potassium-transporting ATPase ATP-binding subunit [EC:7.2.2.6]	4	2	2	8	3	7	15	25					2	1		3					1		1	2	38
K01548_potassium-transporting ATPase KdpC subunit	5	5	8	18	9	7	28	44					9	5	1	15					1	1	1	3	80
K01551_arsenite/tail-anchored protein-transporting ATPase [EC:7.3.2.7 7.3.-.-]	6	4	1	11	55	61	57	173	25	35	69	129	5	3	5	13	53	52	94	199	13	12	28	53	578
K01552_energy-coupling factor transport system ATP-binding protein [EC:7.-.-.-]	3			3	15	15	12	42	3	6	8	17			1	1	7	5	17	29	3	2	2	7	99
K01554_8-oxo-dGDP phosphatase [EC:3.6.1.58]		1		1	23	7	4	34	11	8	12	31	1	1		2	15	10	15	40	2	2	3	7	115
K01555_fumarylacetoacetase [EC:3.7.1.2]	4	1	2	7	24	9	11	44	8	12	12	32		2		2	10	7	12	29	1		2	3	117
K01556_kynureninase [EC:3.7.1.3]	14	5	3	22	45	27	29	101	18	25	24	67	5	5	5	15	20	18	30	68	4	3	5	12	285
K01557_acylpyruvate hydrolase [EC:3.7.1.5]									2	3	3	8													8
K01559_3-oxoisoapionate-4-phosphate transcarboxylase/hydrolase [EC:3.7.1.28]							1	1	2		1	3					1	2		3			2	2	9
K01560_2-haloacid dehalogenase [EC:3.8.1.2]	16	7	8	31	48	19	38	105	37	32	61	130	6	12	6	24	44	31	53	128	4	16	23	43	461
K01561_haloacetate dehalogenase [EC:3.8.1.3]	3	2	4	9	17	9	16	42	10	8	18	36	3	2	3	8	12	7	16	35	3	3	6	12	142
K01563_haloalkane dehalogenase [EC:3.8.1.5]	5		2	7	21	10	18	49	6	8	18	32	2	1	1	4	27	24	23	74	2	1	3	6	172
K01565_N-sulfoglucosamine sulfohydrolase [EC:3.10.1.1]					4	3	4	11	14	17	12	43					3	4	4	11	1	1	1	3	68
K01569_oxalate decarboxylase [EC:4.1.1.2]	1			1			6	6											1	1					8
K01574_acetoacetate decarboxylase [EC:4.1.1.4]	3	2	2	7	4	2	4	10	2	3	7	12	4		1	5	5		4	9	1	2	2	5	48
K01575_acetolactate decarboxylase [EC:4.1.1.5]		1		1	1	4	2	7	1	4	5	10	1			1		2	9	11	1	2	2	5	35
K01576_benzoylformate decarboxylase [EC:4.1.1.7]	3			3	3	10	6	19	2	2	9	13	2		2	4	5	4	4	13	1	1		2	54
K01577_oxalyl-CoA decarboxylase [EC:4.1.1.8]									1	1		2							1	1					3
K01578_malonyl-CoA decarboxylase [EC:4.1.1.9]	1	1		2		2	3	5	3	1	1	5	1	1		2	2	1	1	4					18
K01579_aspartate 1-decarboxylase [EC:4.1.1.11]	4	4	6	14	28	19	23	70	18	26	38	82	5	3	5	13	22	13	25	60	16	3	13	32	271
K01580_glutamate decarboxylase [EC:4.1.1.15]					11	12	14	37		1	1	2	5	1		6			2	2					47
K01581_ornithine decarboxylase [EC:4.1.1.17]			1	1	2		3	5	9	3	4	16					2	2		4		1	1	2	28
K01584_arginine decarboxylase [EC:4.1.1.19]					3		2	5	2	1		3			1	1	3			3					12
K01585_arginine decarboxylase [EC:4.1.1.19]	2	1	1	4	9	9	11	29	7	3	4	14	1			1	3	3	4	10	1		1	2	60
K01586_diaminopimelate decarboxylase [EC:4.1.1.20]	9	3	6	18	46	31	33	110	31	34	48	113	4	10	4	18	39	25	35	99	9	5	8	22	380
K01587_phosphoribosylaminoimidazole carboxylase / phosphoribosylaminoimidazole-succinocarboxamide synthase [EC:4.1.1.21 6.3.2.6]						1		1																	1
K01588_5-(carboxyamino)imidazole ribonucleotide mutase [EC:5.4.99.18]	39	18	9	66	69	41	47	157	43	49	69	161	17	20	18	55	50	38	68	156	21	25	47	93	688
K01589_5-(carboxyamino)imidazole ribonucleotide synthase [EC:6.3.4.18]	4	2	3	9	36	13	21	70	24	27	31	82	1	4	2	7	28	16	22	66	6	3	3	12	246
K01591_orotidine-5'-phosphate decarboxylase [EC:4.1.1.23]	16	18	7	41	46	32	38	116	25	37	35	97	8	9	6	23	33	25	40	98	7	3	15	25	400
K01593_aromatic-L-amino-acid/L-tryptophan decarboxylase [EC:4.1.1.28 4.1.1.105]	14	7	2	23	28	17	27	72	7	16	7	30	4	6	11	21	8	8	15	31	2	4	4	10	187
K01595_phosphoenolpyruvate carboxylase [EC:4.1.1.31]	5	1	2	8	21	18	16	55	11	20	17	48	1	1		2	12	10	14	36	2			2	151
K01596_phosphoenolpyruvate carboxykinase (GTP) [EC:4.1.1.32]	2	1	1	4	26	20	22	68	8	16	14	38	2		2	4	10	8	12	30	3		2	5	149
K01597_diphosphomevalonate decarboxylase [EC:4.1.1.33]									3	1		4					4	2		6	1		1	2	12
K01599_uroporphyrinogen decarboxylase [EC:4.1.1.37]	15	5	5	25	41	29	34	104	30	30	31	91	4	2	5	11	21	18	24	63	5	4	9	18	312
K01601_ribulose-bisphosphate carboxylase large chain [EC:4.1.1.39]	1	1	1	3	6	17	14	37	2	9	10	21	1		1	2	6	6	12	24	1	2	2	5	92
K01602_ribulose-bisphosphate carboxylase small chain [EC:4.1.1.39]	5	8	4	17	17	25	24	66	5	12	19	36	2	2	1	5	6	8	30	44	3	6	12	21	189
K01604_methylmalonyl-CoA decarboxylase subunit alpha [EC:7.2.4.3]											2	2													2
K01607_4-carboxymuconolactone decarboxylase [EC:4.1.1.44]	43	41	30	114	65	46	80	191	38	40	68	146	70	43	28	141	58	42	46	146	21	37	53	111	849
K01608_tartronate-semialdehyde synthase [EC:4.1.1.47]	1			1	9	4	4	17	4	5	7	16					3	2	4	9			2	2	45
K01609_indole-3-glycerol phosphate synthase [EC:4.1.1.48]	4	6	5	15	41	30	27	98	25	32	25	82	2	9	5	16	23	18	34	75	5	4	9	18	304
K01610_phosphoenolpyruvate carboxykinase (ATP) [EC:4.1.1.49]	10	3		13	13	11	10	34	19	12	19	50	3	3	4	10	19	17	19	55	4	2	7	13	175
K01611_S-adenosylmethionine decarboxylase [EC:4.1.1.50]	5	5	4	14	11	8	11	30	7	15	2	24	2	6	2	10	4	2	7	13	3	6	1	10	101
K01613_phosphatidylserine decarboxylase [EC:4.1.1.65]	9	10	10	29	38	13	17	68	24	33	31	88	5	9	4	18	24	16	23	63	3	3	5	11	277
K01616_multifunctional 2-oxoglutarate metabolism enzyme [EC:2.2.1.5 4.1.1.71 1.2.4.2 2.3.1.61]					11	7	3	21	4	5	7	16					6	4	7	17					54
K01617_2-oxo-3-hexenedioate decarboxylase [EC:4.1.1.77]					1	1	1	3															1	1	4
K01619_deoxyribose-phosphate aldolase [EC:4.1.2.4]	21	9	5	35	51	25	35	111	22	34	33	89	6	3	6	15	25	23	38	86	9	5	15	29	365
K01620_threonine aldolase [EC:4.1.2.48]	14	7	2	23	50	29	40	119	29	37	29	95	4	11	5	20	35	26	41	102	8	6	12	26	385
K01621_xylulose-5-phosphate/fructose-6-phosphate phosphoketolase [EC:4.1.2.9 4.1.2.22]	7	3	5	15	43	24	36	103	1	1	1	3	3	1	3	7	3		3	6		1		1	135
K01622_fructose 1,6-bisphosphate aldolase/phosphatase [EC:4.1.2.13 3.1.3.11]	2	1		3									1			1					1	1	1	3	7
K01623_fructose-bisphosphate aldolase, class I [EC:4.1.2.13]	8	4		12	49	23	35	107	13	14	26	53	6	2	2	10	13	10	27	50	3	7	10	20	252
K01624_fructose-bisphosphate aldolase, class II [EC:4.1.2.13]	3	5	5	13	48	11	15	74	22	22	28	72			3	3	20	19	24	63	1	2	3	6	231
K01625_2-dehydro-3-deoxyphosphogluconate aldolase / (4S)-4-hydroxy-2-oxoglutarate aldolase [EC:4.1.2.14 4.1.3.42]	10	9	5	24	22	17	17	56	19	24	24	67	9	9	1	19	21	13	15	49	4	3	9	16	231
K01626_3-deoxy-7-phosphoheptulonate synthase [EC:2.5.1.54]	3	2	1	6	28	14	12	54	14	16	23	53	4	2	1	7	17	11	22	50	2	2	3	7	177
K01627_2-dehydro-3-deoxyphosphooctonate aldolase (KDO 8-P synthase) [EC:2.5.1.55]	10	4	4	18	25	5	11	41	16	20	15	51	5	5	1	11	12	10	13	35			2	2	158
K01628_L-fuculose-phosphate aldolase [EC:4.1.2.17]	5	1	1	7	10	11	15	36	5	14	12	31	4	4	1	9	12	8	7	27	2	5	5	12	122
K01629_rhamnulose-1-phosphate aldolase [EC:4.1.2.19]									1			1													1
K01630_2-dehydro-3-deoxyglucarate aldolase [EC:4.1.2.20]			1	1																					1
K01631_2-dehydro-3-deoxyphosphogalactonate aldolase [EC:4.1.2.21]		1	2	3	1	1	1	3	8	5	5	18	2	2		4	2	1	1	4					32
K01633_7,8-dihydroneopterin aldolase/epimerase/oxygenase [EC:4.1.2.25 5.1.99.8 1.13.11.81]	32	24	9	65	52	40	36	128	35	34	55	124	22	21	10	53	38	32	63	133	16	14	33	63	566
K01634_sphinganine-1-phosphate aldolase [EC:4.1.2.27]					5	2	1	8	2		4	6					2		2	4					18
K01635_tagatose 1,6-diphosphate aldolase [EC:4.1.2.40]	1		1	2	1	3	11	15	1	2	2	5						2		2					24
K01637_isocitrate lyase [EC:4.1.3.1]	8	7	4	19	13	10	13	36	6	5	8	19	4	1	3	8	8	8	15	31	2	4	2	8	121
K01638_malate synthase [EC:2.3.3.9]	9	4		13	20	18	18	56	14	17	18	49	3	1	2	6	11	15	25	51	3	2	6	11	186
K01639_N-acetylneuraminate lyase [EC:4.1.3.3]					2	1		3											2	2					5
K01640_hydroxymethylglutaryl-CoA lyase [EC:4.1.3.4]	18	8	6	32	45	34	42	121	20	20	43	83	6	7	4	17	33	26	40	99	5	6	9	20	372
K01641_hydroxymethylglutaryl-CoA synthase [EC:2.3.3.10]	1	1		2	1			1													1	2	2	5	8
K01644_citrate lyase subunit beta / citryl-CoA lyase [EC:4.1.3.34]	10	6	2	18	27	23	26	76	27	22	51	100	4	6	3	13	27	25	34	86	4	6	18	28	321
K01647_citrate synthase [EC:2.3.3.1]	18	13	1	32	47	35	43	125	28	32	35	95	8	5	6	19	38	33	42	113	8	3	6	17	401
K01648_ATP citrate (pro-S)-lyase [EC:2.3.3.8]									1			1													1
K01649_2-isopropylmalate synthase [EC:2.3.3.13]	6	9	5	20	52	44	40	136	23	35	43	101	3	2	4	9	39	25	55	119	7	4	5	16	401
K01652_acetolactate synthase I/II/III large subunit [EC:2.2.1.6]	13	3	4	20	32	32	41	105	25	31	40	96	10	4	4	18	37	31	45	113	9	2	7	18	370
K01653_acetolactate synthase I/III small subunit [EC:2.2.1.6]	29	20	21	70	47	32	48	127	30	41	48	119	13	13	16	42	35	24	46	105	20	16	30	66	529
K01654_N-acetylneuraminate synthase [EC:2.5.1.56]		1	1	2	1		1	2							1	1		1	2	3					8
K01655_homocitrate synthase [EC:2.3.3.14]	2			2		2	5	7			1	1	3			3					1	1	1	3	16
K01657_anthranilate synthase component I [EC:4.1.3.27]	10	4	5	19	32	26	31	89	19	28	27	74	1	4	5	10	22	22	33	77	4	1	6	11	280
K01658_anthranilate synthase component II [EC:4.1.3.27]	24	8	15	47	52	31	35	118	33	44	46	123	11	16	11	38	38	24	49	111	9	13	19	41	478
K01659_2-methylcitrate synthase [EC:2.3.3.5]	2	1		3	3		1	4	3	5	2	10	1	1	1	3	3	1	1	5					25
K01661_naphthoate synthase [EC:4.1.3.36]	1	4	3	8	20	23	21	64	16	15	28	59	1	1	2	4	25	16	30	71	4	5	8	17	223
K01662_1-deoxy-D-xylulose-5-phosphate synthase [EC:2.2.1.7]	9	2	1	12	36	26	28	90	20	29	26	75	1	4	1	6	17	16	31	64	4	3		7	254
K01664_para-aminobenzoate synthetase component II [EC:2.6.1.85]		1	1	2	11	8	6	25	1	8	6	15		1		1	8	3	7	18	1			1	62
K01665_para-aminobenzoate synthetase component I [EC:2.6.1.85]					3		1	4											3	3		2	1	3	10
K01666_4-hydroxy 2-oxovalerate aldolase [EC:4.1.3.39]		1	1	2	3	1	5	9	1	1	2	4					3	3		6	1	1	3	5	26
K01667_tryptophanase [EC:4.1.99.1]	5	1		6	1	2	1	4					1			1		2	5	7	1	1	1	3	21
K01668_tyrosine phenol-lyase [EC:4.1.99.2]					1			1																	1
K01669_deoxyribodipyrimidine photo-lyase [EC:4.1.99.3]	2		1	3	19	7	12	38	7	22	16	45	1		1	2	12	6	16	34					122
K01671_sulfofructosephosphate aldolase [EC:4.1.2.57]					1			1	1			1							2	2					4
K01673_carbonic anhydrase [EC:4.2.1.1]	20	22	17	59	87	59	66	212	63	85	98	246	17	10	10	37	70	48	88	206	13	19	26	58	818
K01674_carbonic anhydrase [EC:4.2.1.1]	1			1					4			4					3	3		6	1			1	12
K01676_fumarate hydratase, class I [EC:4.2.1.2]		1		1	3		4	7	3	3	2	8	1	1		2	2	1	2	5			1	1	24
K01677_fumarate hydratase subunit alpha [EC:4.2.1.2]	6	2	1	9	4			4	4	3	7	14	2	2	4	8	9	8	7	24	2	2	3	7	66
K01678_fumarate hydratase subunit beta [EC:4.2.1.2]	1	1	1	3					5	7	9	21					6	8	5	19		1	4	5	48
K01679_fumarate hydratase, class II [EC:4.2.1.2]	8	5	2	15	41	27	31	99	22	31	29	82	5	2	2	9	28	24	27	79	2	4	7	13	297
K01681_aconitate hydratase [EC:4.2.1.3]	4	1	1	6	33	24	24	81	18	23	22	63	1		2	3	12	12	21	45	2	1	1	4	202
K01684_galactonate dehydratase [EC:4.2.1.6]	1	1	1	3	16	17	14	47	19	19	28	66	1			1	19	14	7	40		3	1	4	161
K01685_altronate hydrolase [EC:4.2.1.7]	1			1	7	2	3	12	6	4	4	14			1	1	3	2	2	7					35
K01686_mannonate dehydratase [EC:4.2.1.8]	4			4	6	7	8	21	17	10	11	38	1	2		3	11	12	3	26		2		2	94
K01687_dihydroxy-acid dehydratase [EC:4.2.1.9]	6	4	1	11	27	27	30	84	19	25	25	69	3	1	2	6	25	15	31	71	3	3	6	12	253
K01689_enolase [EC:4.2.1.11]	17	11	4	32	53	33	46	132	34	38	51	123	10	9	4	23	31	31	54	116	7	10	9	26	452
K01690_phosphogluconate dehydratase [EC:4.2.1.12]		1		1	1			1	5	3		8					2			2					12
K01692_enoyl-CoA hydratase [EC:4.2.1.17]	40	13	15	68	81	69	98	248	47	51	103	201	29	23	20	72	75	43	88	206	21	26	54	101	896
K01693_imidazoleglycerol-phosphate dehydratase [EC:4.2.1.19]	6	10	8	24	17	10	12	39	19	19	15	53	4	7	5	16	21	12	14	47	4	3	6	13	192
K01695_tryptophan synthase alpha chain [EC:4.2.1.20]	22	12	9	43	59	41	41	141	31	38	43	112	4	9	7	20	40	32	44	116	7	3	14	24	456
K01696_tryptophan synthase beta chain [EC:4.2.1.20]	12	6	3	21	43	29	35	107	30	30	44	104	3	6	6	15	29	20	40	89	4	2	7	13	349
K01697_cystathionine beta-synthase [EC:4.2.1.22]	12	7	2	21	45	19	26	90	19	22	16	57	4	4	5	13	24	16	27	67	1	2	6	9	257
K01698_porphobilinogen synthase [EC:4.2.1.24]	23	10	7	40	50	37	44	131	31	41	43	115	10	4	8	22	32	28	60	120	14	18	24	56	484
K01699_propanediol dehydratase large subunit [EC:4.2.1.28]		1		1					1	1		2													3
K01703_3-isopropylmalate/(R)-2-methylmalate dehydratase large subunit [EC:4.2.1.33 4.2.1.35]	12	7	3	22	30	34	40	104	19	22	35	76	3	4	4	11	22	21	35	78	7	5	8	20	311
K01704_3-isopropylmalate/(R)-2-methylmalate dehydratase small subunit [EC:4.2.1.33 4.2.1.35]	29	18	14	61	50	43	56	149	32	38	54	124	19	20	9	48	35	29	54	118	22	14	26	62	562
K01705_homoaconitate hydratase [EC:4.2.1.36]		1		1										1		1									2
K01706_glucarate dehydratase [EC:4.2.1.40]			1	1	3	4	5	12	5	7	3	15					6	6		12					40
K01707_5-dehydro-4-deoxyglucarate dehydratase [EC:4.2.1.41]		1		1			1	1	1			1							1	1		2		2	6
K01708_galactarate dehydratase [EC:4.2.1.42]					1		1	2																	2
K01709_CDP-glucose 4,6-dehydratase [EC:4.2.1.45]	1	2	1	4	14	11	12	37	5	15	14	34	3		1	4	7	9	18	34	1	1	3	5	118
K01710_dTDP-glucose 4,6-dehydratase [EC:4.2.1.46]	11	7	7	25	44	22	28	94	30	29	33	92	5	7	3	15	32	28	27	87	9	2	10	21	334
K01711_GDPmannose 4,6-dehydratase [EC:4.2.1.47]	12	7	6	25	43	34	45	122	24	28	40	92	7	7	3	17	29	19	43	91	6	8	8	22	369
K01712_urocanate hydratase [EC:4.2.1.49]	6	2	1	9	31	21	22	74	16	18	17	51	5	6	3	14	13	8	25	46	3	1	5	9	203
K01713_cyclohexadienyl dehydratase [EC:4.2.1.51 4.2.1.91]			1	1			2	2			1	1		1		1									5
K01714_4-hydroxy-tetrahydrodipicolinate synthase [EC:4.3.3.7]	18	7	5	30	62	37	37	136	35	45	51	131	8	11	7	26	40	25	56	121	8	7	19	34	478
K01715_enoyl-CoA hydratase [EC:4.2.1.17]	10	4	2	16	17	7	17	41	22	16	21	59	4	5	2	11	24	22	15	61	2	2	9	13	201
K01716_3-hydroxyacyl-[acyl-carrier protein] dehydratase / trans-2-decenoyl-[acyl-carrier protein] isomerase [EC:4.2.1.59 5.3.3.14]		1	2	3	3		1	4	4	4	1	9	2	5	1	8	2	1		3			1	1	28
K01719_uroporphyrinogen-III synthase [EC:4.2.1.75]	14	8	4	26	30	16	21	67	19	22	23	64	9	5	6	20	20	9	19	48	5	8	15	28	253
K01720_2-methylcitrate dehydratase [EC:4.2.1.79]	3	2	2	7	12	6	7	25	3	8	4	15	1	1	1	3	5	2	7	14		2	2	4	68
K01721_nitrile hydratase subunit alpha [EC:4.2.1.84]	2	2	1	5	12	9	18	39	7	8	15	30	3	4	1	8	11	6	15	32	2	3	4	9	123
K01724_4a-hydroxytetrahydrobiopterin dehydratase [EC:4.2.1.96]	70	67	41	178	115	63	66	244	55	72	84	211	39	47	46	132	58	54	88	200	40	40	68	148	1113
K01725_cyanate lyase [EC:4.2.1.104]	3	3	5	11	5	6	11	22	3	7	11	21	5	2	2	9	8	3	9	20			3	3	86
K01726_gamma-carbonic anhydrase [EC:4.2.1.-]	12	14	10	36	28	13	25	66	25	24	36	85	4	6	3	13	27	19	19	65	5	6	9	20	285
K01728_pectate lyase [EC:4.2.2.2]					1	1	1	3		1		1							1	1					5
K01729_poly(beta-D-mannuronate) lyase [EC:4.2.2.3]										1		1													1
K01730_oligogalacturonide lyase [EC:4.2.2.6]		1		1		1	3	4	2			2													7
K01733_threonine synthase [EC:4.2.3.1]	31	11	7	49	88	69	73	230	43	61	62	166	10	8	8	26	52	45	85	182	10	10	16	36	689
K01734_methylglyoxal synthase [EC:4.2.3.3]	11	5	3	19	4	3	9	16	4	4	10	18	3	4	2	9	4	1		5	2	2	4	8	75
K01735_3-dehydroquinate synthase [EC:4.2.3.4]	5	3	2	10	44	30	30	104	27	36	32	95	2	6	5	13	32	21	34	87	3	5	6	14	323
K01736_chorismate synthase [EC:4.2.3.5]	9	6	4	19	50	35	40	125	27	36	34	97	5	3	4	12	33	21	45	99	5	2	7	14	366
K01737_6-pyruvoyltetrahydropterin/6-carboxytetrahydropterin synthase [EC:4.2.3.12 4.1.2.50]	35	23	22	80	74	24	70	168	48	51	45	144	22	30	14	66	42	33	40	115	9	24	32	65	638
K01738_cysteine synthase [EC:2.5.1.47]	8	2	1	11	24	19	25	68	19	22	22	63	5	4		9	15	12	14	41	2	2		4	196
K01739_cystathionine gamma-synthase [EC:2.5.1.48]		1		1	22	8	6	36	5	6	10	21					9	8	10	27	1	1	1	3	88
K01740_O-acetylhomoserine (thiol)-lyase [EC:2.5.1.49]	1		1	2	10	9	21	40	8	8	11	27	4	4		8	17	14	11	42	1			1	120
K01743_carbonic anhydrase [EC:4.2.1.1]																						1		1	1
K01744_aspartate ammonia-lyase [EC:4.3.1.1]	2	2		4	3	1	2	6	1	3	2	6	2		1	3	2	4		6	3	3	4	10	35
K01745_histidine ammonia-lyase [EC:4.3.1.3]	14	3		17	31	29	33	93	13	20	18	51	5	1	3	9	21	14	27	62	1	4	7	12	244
K01749_hydroxymethylbilane synthase [EC:2.5.1.61]	13	10	5	28	47	32	27	106	28	40	49	117	6	7	7	20	28	29	44	101	5	7	11	23	395
K01750_ornithine cyclodeaminase [EC:4.3.1.12]			1	1						1		1	1		1	2									4
K01751_diaminopropionate ammonia-lyase [EC:4.3.1.15]					3	2	2	7	8	3	5	16					6	1	7	14		1		1	38
K01752_L-serine dehydratase [EC:4.3.1.17]	2	3	1	6	18	3	7	28	12	11	19	42	3	9	1	13	9	8	2	19		3	4	7	115
K01753_D-serine dehydratase [EC:4.3.1.18]					1	1	1	3	1		2	3	1	1		2	1			1			1	1	10
K01754_threonine dehydratase [EC:4.3.1.19]	36	13	5	54	71	45	63	179	51	50	49	150	10	11	8	29	36	28	61	125	14	11	21	46	583
K01755_argininosuccinate lyase [EC:4.3.2.1]	13	7	5	25	42	28	31	101	24	35	41	100	7	5	2	14	30	24	35	89	8	3	8	19	348
K01756_adenylosuccinate lyase [EC:4.3.2.2]	15	5	8	28	44	36	37	117	28	31	27	86	5	3	4	12	33	25	41	99	3	8	8	19	361
K01758_cystathionine gamma-lyase [EC:4.4.1.1]	7	6		13	19	8	16	43	13	15	10	38	1	3	2	6	13	7	8	28	2	4	2	8	136
K01759_lactoylglutathione lyase [EC:4.4.1.5]	30	25	18	73	42	24	33	99	26	28	38	92	27	17	11	55	27	24	38	89	19	19	28	66	474
K01760_cysteine-S-conjugate beta-lyase [EC:4.4.1.13]	6	4	1	11	10	2	3	15	10	2	4	16	3	2	5	10	2	2	4	8	2		6	8	68
K01761_methionine-gamma-lyase [EC:4.4.1.11]			1	1	1	1		2		2	2	4					3			3					10
K01764_cytochrome c heme-lyase [EC:4.4.1.17]									1			1													1
K01767_1-methylthio-D-xylulose 5-phosphate methylsulfurylase [EC:4.4.1.-]	2	1	1	4	1	3	4	8											3	3	1			1	16
K01768_adenylate cyclase [EC:4.6.1.1]	23	19	8	50	27	19	19	65	22	14	16	52	8	6	15	29	5	7	34	46	8	5	15	28	270
K01770_2-C-methyl-D-erythritol 2,4-cyclodiphosphate synthase [EC:4.6.1.12]	3	1	3	7	10	6	6	22	10	17	14	41	4	4	3	11	5	4	9	18	4	1	1	6	105
K01771_1-phosphatidylinositol phosphodiesterase [EC:4.6.1.13]			1	1	5	3	3	11																	12
K01772_protoporphyrin/coproporphyrin ferrochelatase [EC:4.98.1.1 4.99.1.9]	14	8	7	29	38	19	19	76	26	32	27	85	4	4	6	14	22	14	26	62	5	5	12	22	288
K01775_alanine racemase [EC:5.1.1.1]	13	10	2	25	39	35	36	110	23	36	35	94	7	6	6	19	33	24	39	96	4	6	11	21	365
K01776_glutamate racemase [EC:5.1.1.3]	15	8	2	25	52	32	39	123	33	38	41	112	9	5	7	21	38	31	51	120	11	11	16	38	439
K01777_proline racemase [EC:5.1.1.4]		2		2	6	3	3	12			3	3	1	3	1	5	5	3	2	10	2	1	1	4	36
K01778_diaminopimelate epimerase [EC:5.1.1.7]	22	11	7	40	51	37	38	126	32	34	47	113	5	5	10	20	37	31	47	115	8	7	16	31	445
K01779_aspartate racemase [EC:5.1.1.13]	2	5		7	9	6	9	24	9	4	17	30	1	4	1	6	13	7	3	23	3	2	3	8	98
K01781_mandelate racemase [EC:5.1.2.2]	1			1		1	3	4			1	1	1			1	1	1	2	4		2	2	4	15
K01782_3-hydroxyacyl-CoA dehydrogenase / enoyl-CoA hydratase / 3-hydroxybutyryl-CoA epimerase [EC:1.1.1.35 4.2.1.17 5.1.2.3]	1		1	2	14	6	4	24	12	3	2	17	2	1		3	6	6	1	13	1			1	60
K01783_ribulose-phosphate 3-epimerase [EC:5.1.3.1]	16	17	15	48	55	40	49	144	42	47	59	148	8	13	6	27	48	39	61	148	7	10	23	40	555
K01784_UDP-glucose 4-epimerase [EC:5.1.3.2]	29	14	7	50	77	60	74	211	54	57	64	175	14	12	7	33	63	59	82	204	16	5	17	38	711
K01785_aldose 1-epimerase [EC:5.1.3.3]	2	5	8	15	63	40	53	156	28	25	25	78	5	2	1	8	24	10	21	55	2	2	5	9	321
K01787_N-acylglucosamine 2-epimerase [EC:5.1.3.8]	1			1	3		1	4	1	1	1	3					2	1	2	5					13
K01788_N-acylglucosamine-6-phosphate 2-epimerase [EC:5.1.3.9]	1	1		2	5	3	4	12	1	2	1	4							1	1					19
K01790_dTDP-4-dehydrorhamnose 3,5-epimerase [EC:5.1.3.13]	15	12	11	38	55	32	38	125	38	42	46	126	8	12	9	29	49	36	49	134	14	11	26	51	503
K01791_UDP-N-acetylglucosamine 2-epimerase (non-hydrolysing) [EC:5.1.3.14]	6	2	2	10	11	15	10	36	8	4	4	16		1	2	3	6	2	7	15	2	2	1	5	85
K01792_glucose-6-phosphate 1-epimerase [EC:5.1.3.15]	3	1		4	6		2	8	4	3	4	11	1	3		4	3	3		6					33
K01793_heparosan-N-sulfate-glucuronate 5-epimerase [EC:5.1.3.17]	1	1		2		3	4	7		4	3	7					1	3	1	5	3		2	5	26
K01795_mannuronan 5-epimerase [EC:5.1.3.37]	2	1		3	1			1					1			1		1		1	2	6	3	11	17
K01796_alpha-methylacyl-CoA racemase [EC:5.1.99.4]	4	1		5	22	15	19	56	9	11	18	38	1			1	11	4	18	33	5		7	12	145
K01798_Alr-MurF fusion protein [EC:5.1.1.1 6.3.2.10]					2	1	4	7		2		2							1	1					10
K01799_maleate isomerase [EC:5.2.1.1]	2	1	1	4	10	6	7	23	11	12	10	33	2	2		4	14	15	24	53	1	1	1	3	120
K01800_maleylacetoacetate isomerase [EC:5.2.1.2]	2	4	3	9	5		6	11	4	6	5	15	1	4		5	2	1	2	5					45
K01801_maleylpyruvate isomerase [EC:5.2.1.4]	1		2	3	1	1		2	6	3	1	10	1	3	1	5	2	2		4	1			1	25
K01803_triosephosphate isomerase (TIM) [EC:5.3.1.1]	16	11	12	39	85	43	46	174	40	46	49	135	10	14	6	30	41	33	49	123	14	12	34	60	561
K01804_L-arabinose isomerase [EC:5.3.1.4]					6	6	9	21	4	5	9	18	1			1	1		3	4					44
K01805_xylose isomerase [EC:5.3.1.5]	3	6	3	12	15	6	14	35	7	14	12	33	5	1	3	9	6	7	12	25	1	4	2	7	121
K01807_ribose 5-phosphate isomerase A [EC:5.3.1.6]	7	6	2	15	17	12	22	51	19	14	22	55	7	5	4	16	17	18	20	55	5	8	9	22	214
K01808_ribose 5-phosphate isomerase B [EC:5.3.1.6]	34	20	21	75	97	45	55	197	32	47	63	142	13	19	14	46	38	32	59	129	18	11	30	59	648
K01809_mannose-6-phosphate isomerase [EC:5.3.1.8]	3	5	3	11	29	21	28	78	16	18	33	67	1			1	21	16	27	64	1	3	1	5	226
K01810_glucose-6-phosphate isomerase [EC:5.3.1.9]	1	2	2	5	25	14	23	62	21	20	12	53	2	1	2	5	21	18	11	50	1	2	2	5	180
K01811_alpha-D-xyloside xylohydrolase [EC:3.2.1.177]			1	1	1		2	3						2		2									6
K01812_glucuronate isomerase [EC:5.3.1.12]					5	3	3	11	7	5	12	24	2	2		4	9	7	4	20		1		1	60
K01813_L-rhamnose isomerase [EC:5.3.1.14]										1	1	2									1			1	3
K01814_phosphoribosylformimino-5-aminoimidazole carboxamide ribotide isomerase [EC:5.3.1.16]	5	9	8	22	24	18	23	65	26	32	35	93	8	3	3	14	25	22	27	74	5	3	9	17	285
K01815_4-deoxy-L-threo-5-hexosulose-uronate ketol-isomerase [EC:5.3.1.17]	1	1		2	4	2	1	7	6	6	3	15					4	2	3	9					33
K01816_hydroxypyruvate isomerase [EC:5.3.1.22]	9	6	4	19	24	13	16	53	21	19	26	66	3	3		6	13	12	17	42	1	5	8	14	200
K01817_phosphoribosylanthranilate isomerase [EC:5.3.1.24]	12	6	5	23	45	32	46	123	24	34	35	93	13	12	7	32	29	19	36	84	6	2	8	16	371
K01818_L-fucose/D-arabinose isomerase [EC:5.3.1.25 5.3.1.3]		1		1	6	7	7	20	1	1	4	6	1			1	2	1	1	4	1			1	33
K01820_L-rhamnose isomerase / sugar isomerase [EC:5.3.1.14 5.3.1.-]	1	2	1	4	11	3	7	21	8	3	8	19	1			1	8	5	6	19					64
K01821_4-oxalocrotonate tautomerase [EC:5.3.2.6]	23	24	10	57	33	22	31	86	20	24	36	80	39	18	16	73	17	19	45	81	17	27	28	72	449
K01822_steroid Delta-isomerase [EC:5.3.3.1]	3	1		4	9	2	8	19	3	1	1	5		2	3	5		1	4	5	6	1	10	17	55
K01823_isopentenyl-diphosphate Delta-isomerase [EC:5.3.3.2]	2	3	4	9	22	5	10	37	26	23	23	72	2	2	1	5	20	15	16	51	2	5	6	13	187
K01825_3-hydroxyacyl-CoA dehydrogenase / enoyl-CoA hydratase / 3-hydroxybutyryl-CoA epimerase / enoyl-CoA isomerase [EC:1.1.1.35 4.2.1.17 5.1.2.3 5.3.3.8]										1		1													1
K01826_5-carboxymethyl-2-hydroxymuconate isomerase [EC:5.3.3.10]		3	5	8	3		3	6	6	3	1	10	1	1		2	1			1	1			1	28
K01834_2,3-bisphosphoglycerate-dependent phosphoglycerate mutase [EC:5.4.2.11]	3	3	7	13	31	12	9	52	14	18	21	53	3	4	1	8	14	10	20	44	5		3	8	178
K01835_phosphoglucomutase [EC:5.4.2.2]	1			1	13	6	11	30	4	6	6	16		1		1	5	2	6	13			1	1	62
K01838_beta-phosphoglucomutase [EC:5.4.2.6]	6	7	3	16	19	12	16	47	11	17	16	44	4	1	1	6	18	17	10	45	2	3	6	11	169
K01839_phosphopentomutase [EC:5.4.2.7]	9	1	3	13	10	7	11	28	3	13	10	26	2	2	3	7	6	6	12	24	2	4	10	16	114
K01840_phosphomannomutase [EC:5.4.2.8]	4	3		7	30	14	10	54	7	12	29	48	1		2	3	23	19	27	69	5	2	6	13	194
K01841_phosphoenolpyruvate phosphomutase [EC:5.4.2.9]									1			1					3	2	2	7			2	2	10
K01843_lysine 2,3-aminomutase [EC:5.4.3.2]	4	3	3	10	12	8	8	28	4	6	6	16		3		3	2	3	14	19	2		2	4	80
K01844_beta-lysine 5,6-aminomutase alpha subunit [EC:5.4.3.3]					2	3	1	6	1	3	5	9					1	2	4	7			4	4	26
K01845_glutamate-1-semialdehyde 2,1-aminomutase [EC:5.4.3.8]	25	16	13	54	60	62	72	194	28	39	39	106	5	3	15	23	43	36	60	139	10	6	24	40	556
K01846_methylaspartate mutase sigma subunit [EC:5.4.99.1]	1	1		2																					2
K01847_methylmalonyl-CoA mutase [EC:5.4.99.2]					5	1	1	7	6	2	3	11					5	2		7					25
K01848_methylmalonyl-CoA mutase, N-terminal domain [EC:5.4.99.2]	11	5	3	19	46	52	57	155	20	31	48	99	8	6	6	20	27	30	52	109	7	4	9	20	422
K01849_methylmalonyl-CoA mutase, C-terminal domain [EC:5.4.99.2]	32	21	12	65	45	40	52	137	25	42	57	124	17	24	11	52	37	34	61	132	28	23	34	85	595
K01851_salicylate biosynthesis isochorismate synthase [EC:5.4.4.2]						1		1																	1
K01854_UDP-galactopyranose mutase [EC:5.4.99.9]	5	6	2	13	40	16	26	82	15	26	27	68	3	1	1	5	12	11	22	45	5	2	3	10	223
K01856_muconate cycloisomerase [EC:5.5.1.1]									2			2							1	1					3
K01857_3-carboxy-cis,cis-muconate cycloisomerase [EC:5.5.1.2]	1	1	2	4	3	3	3	9	3	3	6	12		1	2	3	3	3	5	11	1		1	2	41
K01858_myo-inositol-1-phosphate synthase [EC:5.5.1.4]	9	9	5	23	45	28	25	98	19	34	25	78	6	5	5	16	21	22	40	83	7	6	13	26	324
K01865_(hydroxyamino)benzene mutase [EC:5.4.4.1]		1		1		1		1	1			1									1			1	4
K01866_tyrosyl-tRNA synthetase [EC:6.1.1.1]	16	9	2	27	48	35	39	122	27	36	36	99	5	3	5	13	31	33	49	113	6	6	9	21	395
K01867_tryptophanyl-tRNA synthetase [EC:6.1.1.2]	19	18	4	41	67	43	44	154	31	47	43	121	15	6	6	27	38	32	43	113	13	14	14	41	497
K01868_threonyl-tRNA synthetase [EC:6.1.1.3]	10	6		16	37	29	35	101	25	31	28	84	2	5	2	9	25	19	28	72	3	5	5	13	295
K01869_leucyl-tRNA synthetase [EC:6.1.1.4]	2	4	2	8	31	30	24	85	22	26	25	73	3	5	3	11	26	21	30	77	3	4	5	12	266
K01870_isoleucyl-tRNA synthetase [EC:6.1.1.5]	10	3	1	14	31	21	31	83	14	20	19	53	2		4	6	20	15	28	63	4		3	7	226
K01872_alanyl-tRNA synthetase [EC:6.1.1.7]	7	4	1	12	36	25	23	84	24	19	23	66			4	4	16	8	22	46	2	6	4	12	224
K01873_valyl-tRNA synthetase [EC:6.1.1.9]	10	3	1	14	30	28	37	95	19	26	24	69	3	2	4	9	21	22	31	74	6	2	5	13	274
K01874_methionyl-tRNA synthetase [EC:6.1.1.10]	11	5	1	17	46	31	34	111	26	31	39	96	5	1	5	11	33	23	40	96	5	2	10	17	348
K01875_seryl-tRNA synthetase [EC:6.1.1.11]	10	9	4	23	38	33	34	105	29	32	39	100	7	8	3	18	31	24	40	95	11	6	15	32	373
K01876_aspartyl-tRNA synthetase [EC:6.1.1.12]	14	3	2	19	43	27	30	100	25	31	21	77	4	2	6	12	20	21	35	76	3	1	6	10	294
K01878_glycyl-tRNA synthetase alpha chain [EC:6.1.1.14]	7		1	8	5		2	7	10	6	5	21	5	2	2	9	4	3		7	1	1	2	4	56
K01879_glycyl-tRNA synthetase beta chain [EC:6.1.1.14]	1		1	2	2	1	7	10	6	6	3	15					3	1	2	6					33
K01880_glycyl-tRNA synthetase [EC:6.1.1.14]	8	6	2	16	32	29	29	90	19	28	29	76	3	4	3	10	29	26	38	93	3	8	10	21	306
K01881_prolyl-tRNA synthetase [EC:6.1.1.15]	9	6	1	16	49	34	37	120	28	33	33	94	2	4	7	13	30	28	41	99	4	4	12	20	362
K01883_cysteinyl-tRNA synthetase [EC:6.1.1.16]	18	8	2	28	47	43	50	140	26	34	40	100	4	6	4	14	34	27	42	103	9	4	10	23	408
K01884_cysteinyl-tRNA synthetase, unknown class [EC:6.1.1.16]									1		1	2										1	2	3	5
K01885_glutamyl-tRNA synthetase [EC:6.1.1.17]	12	7	2	21	45	36	36	117	42	38	55	135	6	2	3	11	38	35	52	125	8	5	9	22	431
K01886_glutaminyl-tRNA synthetase [EC:6.1.1.18]	1	1	1	3	11	3	3	17	9	10	7	26	1	1		2	8	6	4	18					66
K01887_arginyl-tRNA synthetase [EC:6.1.1.19]	11	3	3	17	40	34	32	106	22	32	30	84	4	3	5	12	22	18	39	79	4	4	8	16	314
K01889_phenylalanyl-tRNA synthetase alpha chain [EC:6.1.1.20]	21	10	5	36	46	32	34	112	29	39	39	107	8	11	4	23	29	23	42	94	4	10	15	29	401
K01890_phenylalanyl-tRNA synthetase beta chain [EC:6.1.1.20]	7	4	1	12	31	23	28	82	18	21	21	60	2	1	2	5	17	19	27	63	3	2	5	10	232
K01892_histidyl-tRNA synthetase [EC:6.1.1.21]	13	7	5	25	45	28	38	111	28	31	34	93	10	1	6	17	27	23	40	90	5	6	7	18	354
K01893_asparaginyl-tRNA synthetase [EC:6.1.1.22]	5	3	1	9	19	3	9	31	9	14	10	33	2	2	1	5	8	6	6	20	2	2	3	7	105
K01894_glutamyl-Q tRNA(Asp) synthetase [EC:6.1.1.-]	2		2	4	3			3	9	7	6	22	1	1	1	3	3	1	1	5					37
K01895_acetyl-CoA synthetase [EC:6.2.1.1]	10	3	3	16	44	36	42	122	22	22	31	75	2	6	6	14	22	19	34	75	6	3	6	15	317
K01897_long-chain acyl-CoA synthetase [EC:6.2.1.3]	16	3	4	23	45	28	34	107	25	43	50	118	6	8	4	18	45	32	53	130	5	6	9	20	416
K01899_succinyl-CoA synthetase alpha subunit [EC:6.2.1.4 6.2.1.5]									1			1													1
K01900_succinyl-CoA synthetase beta subunit [EC:6.2.1.4 6.2.1.5]		2		2	7	2	3	12											4	4					18
K01902_succinyl-CoA synthetase alpha subunit [EC:6.2.1.5]	25	15	6	46	60	52	54	166	36	53	45	134	12	8	11	31	44	33	60	137	9	8	25	42	556
K01903_succinyl-CoA synthetase beta subunit [EC:6.2.1.5]	10	4	4	18	43	25	32	100	34	36	36	106	3	8	4	15	29	30	37	96	10	5	11	26	361
K01904_4-coumarate--CoA ligase [EC:6.2.1.12]	3	1		4	2	3	2	7	4	2	1	7	1	1		2	2	2	5	9		3	1	4	33
K01907_acetoacetyl-CoA synthetase [EC:6.2.1.16]	3	1		4	8	10	9	27	7	9	9	25	1		1	2	11	8	15	34	2			2	94
K01908_propionyl-CoA synthetase [EC:6.2.1.17]	1		2	3	2			2	4	4	7	15	2			2	3	5	4	12					34
K01909_long-chain-fatty-acid--[acyl-carrier-protein] ligase [EC:6.2.1.20]							1	1			1	1													2
K01911_o-succinylbenzoate---CoA ligase [EC:6.2.1.26]	1	1	1	3	10	14	12	36	4	5	16	25			2	2	13	12	20	45					111
K01912_phenylacetate-CoA ligase [EC:6.2.1.30]	21	4	1	26	35	23	29	87	13	16	20	49	6	4	4	14	22	20	13	55	2	5	10	17	248
K01914_aspartate--ammonia ligase [EC:6.3.1.1]									2			2													2
K01915_glutamine synthetase [EC:6.3.1.2]	36	18	8	62	109	92	98	299	59	67	87	213	12	11	16	39	65	66	107	238	14	10	29	53	904
K01916_NAD+ synthase [EC:6.3.1.5]	1	2		3	5	1	6	12	10	6	3	19					5	4	6	15	2		2	4	53
K01918_pantoate--beta-alanine ligase [EC:6.3.2.1]	19	7	3	29	47	33	29	109	21	32	34	87	12	5	5	22	26	19	48	93	6	2	12	20	360
K01919_glutamate--cysteine ligase [EC:6.3.2.2]	2	1	1	4	19	7	4	30	13	11	8	32	4	2		6	7	8	6	21			1	1	94
K01920_glutathione synthase [EC:6.3.2.3]	1	6	2	9	5	2	3	10	26	22	18	66	3	1	1	5	14	5	5	24	1		1	2	116
K01921_D-alanine-D-alanine ligase [EC:6.3.2.4]	21	11	14	46	89	50	57	196	44	60	60	164	13	23	11	47	58	47	77	182	13	11	23	47	682
K01923_phosphoribosylaminoimidazole-succinocarboxamide synthase [EC:6.3.2.6]	19	17	5	41	55	38	39	132	30	34	46	110	9	11	8	28	37	36	54	127	12	9	21	42	480
K01924_UDP-N-acetylmuramate--alanine ligase [EC:6.3.2.8]	17	8	3	28	35	27	30	92	24	30	30	84	3	4	4	11	25	19	29	73	3	5	4	12	300
K01925_UDP-N-acetylmuramoylalanine--D-glutamate ligase [EC:6.3.2.9]	13	5	2	20	36	28	34	98	20	27	30	77	6	3	3	12	24	20	33	77	5	2	6	13	297
K01926_redox-sensing transcriptional repressor	24	10	5	39	42	26	28	96	20	34	50	104	6	5	7	18	29	30	51	110	11	13	25	49	416
K01928_UDP-N-acetylmuramoyl-L-alanyl-D-glutamate--2,6-diaminopimelate ligase [EC:6.3.2.13]	11	3	1	15	32	32	29	93	21	24	25	70	6	2	4	12	30	23	32	85	2	3	5	10	285
K01929_UDP-N-acetylmuramoyl-tripeptide--D-alanyl-D-alanine ligase [EC:6.3.2.10]	12	4	1	17	38	29	27	94	21	21	34	76	3	3	3	9	27	19	26	72	3	5	4	12	280
K01932_gamma-polyglutamate synthase [EC:6.3.2.-]									1	1	2	4					3	3	1	7					11
K01933_phosphoribosylformylglycinamidine cyclo-ligase [EC:6.3.3.1]	17	9	3	29	55	36	38	129	27	42	44	113	5	9	6	20	34	29	49	112	10	4	14	28	431
K01934_5-formyltetrahydrofolate cyclo-ligase [EC:6.3.3.2]	8	12	7	27	40	8	13	61	29	34	37	100	1	3	5	9	26	15	19	60	5	7	14	26	283
K01935_dethiobiotin synthetase [EC:6.3.3.3]	6	4	3	13	24	17	17	58	13	19	14	46	4	3	1	8	15	7	27	49	5	2	6	13	187
K01937_CTP synthase [EC:6.3.4.2]	14	5	4	23	40	31	34	105	33	27	36	96	5	6	4	15	29	22	35	86	7	6	10	23	348
K01938_formate--tetrahydrofolate ligase [EC:6.3.4.3]					1		1	2	7	1	6	14			1	1	6	5	9	20	1			1	38
K01939_adenylosuccinate synthase [EC:6.3.4.4]	16	6	6	28	47	31	31	109	34	36	39	109	7	6	8	21	38	28	52	118	9	8	14	31	416
K01940_argininosuccinate synthase [EC:6.3.4.5]	19	9	3	31	50	28	40	118	23	36	47	106	3	5	5	13	30	28	39	97	6	4	5	15	380
K01941_urea carboxylase [EC:6.3.4.6]						5	3	8	1		2	3					2	1	1	4					15
K01945_phosphoribosylamine---glycine ligase [EC:6.3.4.13]	13	6	4	23	42	28	28	98	25	28	36	89	4	6	3	13	32	25	46	103	6	9	10	25	351
K01949_glutamate---methylamine ligase [EC:6.3.4.12]									2	2		4					1	1		2					6
K01950_NAD+ synthase (glutamine-hydrolysing) [EC:6.3.5.1]	6	1	1	8	9	20	17	46	7	7	13	27	1		1	2	10	12	19	41	1	3	7	11	135
K01951_GMP synthase (glutamine-hydrolysing) [EC:6.3.5.2]	21	7	4	32	64	39	41	144	40	51	38	129	5	11	10	26	37	33	61	131	12	10	28	50	512
K01952_phosphoribosylformylglycinamidine synthase [EC:6.3.5.3]					1		1	2	2	2		4					2			2					8
K01953_asparagine synthase (glutamine-hydrolysing) [EC:6.3.5.4]	16	11	5	32	98	77	66	241	42	58	60	160	5	6	9	20	71	60	69	200	14	11	8	33	686
K01955_carbamoyl-phosphate synthase large subunit [EC:6.3.5.5]	4		1	5	29	21	19	69	17	15	19	51			1	1	13	12	12	37	3	1	4	8	171
K01956_carbamoyl-phosphate synthase small subunit [EC:6.3.5.5]	10	4	2	16	39	15	14	68	36	29	29	94	3	3	4	10	29	22	28	79	4	4	7	15	282
K01958_pyruvate carboxylase [EC:6.4.1.1]			1	1	5	3	6	14	8	7	7	22					10	7	6	23			1	1	61
K01961_acetyl-CoA carboxylase, biotin carboxylase subunit [EC:6.4.1.2 6.3.4.14]	9	7	2	18	21	11	26	58	30	29	25	84	5	4	1	10	21	17	13	51			2	2	223
K01962_acetyl-CoA carboxylase carboxyl transferase subunit alpha [EC:6.4.1.2 2.1.3.15]	21	6	4	31	26	17	20	63	23	27	24	74	6	6	6	18	20	13	23	56	4	6	6	16	258
K01963_acetyl-CoA carboxylase carboxyl transferase subunit beta [EC:6.4.1.2 2.1.3.15]	21	8	3	32	25	14	22	61	25	35	22	82	8	9	4	21	24	18	21	63	3	5	7	15	274
K01965_propionyl-CoA carboxylase alpha chain [EC:6.4.1.3]					2		1	3	6	2	1	9						1		1					13
K01966_propionyl-CoA carboxylase beta chain [EC:6.4.1.3 2.1.3.15]	8	4	1	13	28	21	25	74	21	18	18	57	2	1	5	8	20	18	24	62	4	2	4	10	224
K01968_3-methylcrotonyl-CoA carboxylase alpha subunit [EC:6.4.1.4]					3			3	7	3	1	11	1	2		3	3	2	1	6					23
K01969_3-methylcrotonyl-CoA carboxylase beta subunit [EC:6.4.1.4]	8	2	1	11	22	12	12	46	13	16	15	44	1		1	2	14	9	20	43	3	2	2	7	153
K01970_acyl-CoA carboxylase subunit beta [EC:6.4.1.-]					6	1	1	8	3	2	4	9					6	3	1	10	1		1	2	29
K01971_bifunctional non-homologous end joining protein LigD [EC:6.5.1.1]	42	26	11	79	134	110	105	349	55	66	83	204	15	12	12	39	56	54	118	228	28	26	49	103	1002
K01972_DNA ligase (NAD+) [EC:6.5.1.2]	7	5	2	14	40	26	33	99	20	25	33	78	4	5	3	12	21	25	31	77	3	5	5	13	293
K01974_RNA 3'-terminal phosphate cyclase (ATP) [EC:6.5.1.4]	1			1	1			1	4	1	1	6									4		3	7	15
K01975_RNA 2',3'-cyclic 3'-phosphodiesterase [EC:3.1.4.58]	22	14	4	40	31	26	25	82	23	25	35	83	10	8	6	24	21	19	40	80	9	11	27	47	356
K01989_putative tryptophan/tyrosine transport system substrate-binding protein	2	1	3	6			2	2		1		1	7	5	8	20							1	1	30
K01990_ABC-2 type transport system ATP-binding protein	133	59	28	220	423	321	394	1138	173	229	265	667	56	52	36	144	266	221	345	832	59	61	89	209	3210
K01991_polysaccharide biosynthesis/export protein	14	17	18	49	73	24	59	156	49	45	36	130	6	13	8	27	39	25	31	95	4	3	1	8	465
K01992_ABC-2 type transport system permease protein	55	19	11	85	218	142	158	518	72	76	86	234	32	25	7	64	108	77	119	304	29	18	41	88	1293
K01993_HlyD family secretion protein					1			1					2			2									3
K01995_branched-chain amino acid transport system ATP-binding protein	55	23	24	102	93	96	114	303	61	60	94	215	36	59	31	126	88	67	91	246	23	24	40	87	1079
K01996_branched-chain amino acid transport system ATP-binding protein	76	43	25	144	112	84	97	293	62	82	98	242	52	66	32	150	87	74	107	268	21	28	53	102	1199
K01997_branched-chain amino acid transport system permease protein	68	29	16	113	91	98	125	314	64	63	95	222	50	56	23	129	96	81	96	273	12	20	30	62	1113
K01998_branched-chain amino acid transport system permease protein	33	13	6	52	65	72	75	212	46	43	74	163	30	40	16	86	69	55	68	192	10	11	20	41	746
K01999_branched-chain amino acid transport system substrate-binding protein	28	19	13	60	60	73	78	211	42	59	63	164	40	47	15	102	68	57	68	193	7	16	18	41	771
K02000_glycine betaine/proline transport system ATP-binding protein [EC:7.6.2.9]	1	1		2	6	2		8	5	8	9	22	1			1	5	5	10	20	1	1	2	4	57
K02001_glycine betaine/proline transport system permease protein	2			2	6	2		8	6	6	8	20			2	2	6	7	7	20	1	2	1	4	56
K02002_glycine betaine/proline transport system substrate-binding protein	1	1	1	3	3			3	8	7	13	28			1	1	6	7	10	23	1	3	3	7	65
K02003_putative ABC transport system ATP-binding protein	63	48	30	141	181	118	171	470	99	127	105	331	39	44	20	103	91	76	141	308	26	23	29	78	1431
K02004_putative ABC transport system permease protein	75	50	41	166	288	204	262	754	162	130	100	392	30	40	18	88	113	89	116	318	26	33	23	82	1800
K02005_HlyD family secretion protein	14	12	12	38	49	34	53	136	17	44	18	79	5	12	1	18	12	13	7	32	6	3		9	312
K02006_cobalt/nickel transport system ATP-binding protein	1	1	1	3	7	3	4	14	6	14	17	37					13	4	9	26	1	2	3	6	86
K02007_cobalt/nickel transport system permease protein	2	1	1	4	8	2	4	14	8	21	21	50		1		1	13	10	15	38	1		1	2	109
K02008_cobalt/nickel transport system permease protein	4		2	6	6	4	3	13	2	15	17	34					10	6	12	28	3	1	2	6	87
K02009_cobalt/nickel transport protein	3			3					4	7	11	22			1	1	7	4	10	21	1	3	3	7	54
K02010_iron(III) transport system ATP-binding protein [EC:7.2.2.7]	9	1		10		1	2	3	7	9	16	32	3	2	3	8	13	12	18	43	2	2	4	8	104
K02011_iron(III) transport system permease protein	10	1	1	12	6	8	5	19	15	20	30	65	4	6	2	12	24	20	32	76	3	2	4	9	193
K02012_iron(III) transport system substrate-binding protein	13	6	5	24	13	6	9	28	32	35	55	122	13	9	6	28	31	37	47	115	7	8	7	22	339
K02013_iron complex transport system ATP-binding protein [EC:7.2.2.-]	12	8	4	24	36	28	25	89	30	44	52	126	7	6	5	18	36	32	42	110	7	2	13	22	389
K02014_iron complex outermembrane recepter protein	10	14	12	36	74	17	37	128	97	83	80	260	2	2	3	7	46	44	27	117	5	1		6	554
K02015_iron complex transport system permease protein					3	2	2	7	6	2	8	16			1	1	5	2	7	14			1	1	39
K02016_iron complex transport system substrate-binding protein	2	2	2	6	6	2	5	13	12	3	7	22	2	4	1	7	5	3	5	13			1	1	62
K02017_molybdate transport system ATP-binding protein [EC:7.3.2.5]	8	1	1	10	12	12	10	34	5	4	15	24	2	2	2	6	14	10	21	45	2			2	121
K02018_molybdate transport system permease protein	16	7	3	26	45	31	24	100	18	23	33	74	6	4	5	15	35	33	32	100	4	1	7	12	327
K02019_molybdate transport system regulatory protein	7	12	8	27	6	5	4	15	3	4	5	12	4	4	4	12	3	1	3	7		3	5	8	81
K02020_molybdate transport system substrate-binding protein	18	6	11	35	51	30	31	112	17	27	32	76	12	9	9	30	31	24	36	91	2	6	5	13	357
K02025_multiple sugar transport system permease protein	19	11	6	36	65	61	44	170	44	68	93	205	8	5	9	22	59	65	50	174	7	7	14	28	635
K02026_multiple sugar transport system permease protein	28	15	2	45	71	55	37	163	61	85	97	243	8	4	7	19	58	70	45	173	12	13	18	43	686
K02027_multiple sugar transport system substrate-binding protein	22	7		29	57	34	26	117	36	45	83	164	8	3	4	15	47	42	44	133	9	5	12	26	484
K02028_polar amino acid transport system ATP-binding protein [EC:7.4.2.1]	27	15	7	49	60	28	27	115	29	25	35	89	8	4	13	25	30	26	82	138	11	16	26	53	469
K02029_polar amino acid transport system permease protein	11	9	8	28	53	25	23	101	27	38	32	97	7	4	8	19	22	25	73	120	9	9	24	42	407
K02030_polar amino acid transport system substrate-binding protein	28	11	6	45	62	26	24	112	38	35	30	103	15	7	9	31	24	23	73	120	8	15	21	44	455
K02031_peptide/nickel transport system ATP-binding protein	37	12	7	56	99	106	85	290	68	67	70	205	17	16	13	46	84	71	111	266	14	13	23	50	913
K02032_peptide/nickel transport system ATP-binding protein	33	16	8	57	87	91	87	265	53	64	71	188	18	12	17	47	56	59	89	204	9	9	23	41	802
K02033_peptide/nickel transport system permease protein	83	19	14	116	181	227	164	572	122	155	227	504	33	36	26	95	170	169	125	464	22	29	56	107	1858
K02034_peptide/nickel transport system permease protein	90	33	13	136	177	231	157	565	125	145	227	497	22	31	23	76	161	168	122	451	24	38	54	116	1841
K02035_peptide/nickel transport system substrate-binding protein	45	13	9	67	123	204	138	465	103	113	185	401	10	18	11	39	122	148	101	371	6	20	27	53	1396
K02036_phosphate transport system ATP-binding protein [EC:7.3.2.1]	23	18	10	51	59	45	54	158	38	45	45	128	15	16	7	38	42	38	59	139	9	13	16	38	552
K02037_phosphate transport system permease protein	15	9	7	31	51	35	43	129	38	40	38	116	7	6	3	16	39	34	45	118	8	6	17	31	441
K02038_phosphate transport system permease protein	18	10	4	32	49	38	39	126	34	44	48	126	9	8	7	24	42	38	55	135	7	10	20	37	480
K02039_phosphate transport system protein	29	20	17	66	67	46	57	170	42	56	58	156	15	20	12	47	42	38	70	150	14	25	33	72	661
K02040_phosphate transport system substrate-binding protein	31	22	5	58	66	55	59	180	46	47	49	142	13	9	5	27	44	33	62	139	14	6	20	40	586
K02041_phosphonate transport system ATP-binding protein [EC:7.3.2.2]	4	5	1	10	8	5	2	15	12	14	18	44		3	2	5	24	19	19	62		2	1	3	139
K02042_phosphonate transport system permease protein	5	6	5	16	9	3	5	17	21	25	27	73	5	4	2	11	36	34	25	95	2	3	2	7	219
K02043_GntR family transcriptional regulator, phosphonate transport system regulatory protein	2	2		4	1			1			1	1					2	1		3					9
K02044_phosphonate transport system substrate-binding protein	2	2	2	6	3	3	5	11	14	16	24	54	3	3		6	20	18	19	57	1	1		2	136
K02045_sulfate/thiosulfate transport system ATP-binding protein [EC:7.3.2.3]	10	3	1	14	3	2	4	9			3	3	4	1	5	10					4	2	2	8	44
K02046_sulfate/thiosulfate transport system permease protein	5	6	3	14	2	2	3	7	1	2	2	5	5		3	8					2	1	2	5	39
K02047_sulfate/thiosulfate transport system permease protein	12	5	6	23	2	3	3	8	2		5	7	2	1	4	7					4	2	1	7	52
K02049_NitT/TauT family transport system ATP-binding protein	22	11	3	36	18	31	28	77	18	15	27	60	11	26	10	47	26	21	27	74	7	14	16	37	331
K02050_NitT/TauT family transport system permease protein	49	17	6	72	38	54	54	146	23	34	49	106	30	39	27	96	49	45	66	160	12	18	38	68	648
K02051_NitT/TauT family transport system substrate-binding protein	17	1	6	24	10	7	6	23	9	15	11	35	10	7	7	24	18	15	14	47	4	4	5	13	166
K02052_putative spermidine/putrescine transport system ATP-binding protein	4	2	1	7	7	2	4	13	11	3	8	22	4	3	3	10	3	5	3	11	1	1	2	4	67
K02053_putative spermidine/putrescine transport system permease protein	9	3	1	13	2	1	1	4	5	1	1	7	4	3	1	8	4	2	1	7	1	1	1	3	42
K02054_putative spermidine/putrescine transport system permease protein					1			1	1	1	2	4	2		1	3	2		1	3					11
K02055_putative spermidine/putrescine transport system substrate-binding protein	1		1	2	7	2	3	12	4	3	3	10	5	4	3	12	3		2	5	1	1		2	43
K02056_simple sugar transport system ATP-binding protein [EC:7.5.2.-]															1	1									1
K02057_simple sugar transport system permease protein	3			3	5	3	2	10	5	5	8	18	1			1	8	10	8	26	1	2	1	4	62
K02058_simple sugar transport system substrate-binding protein	5	1		6	11	11	11	33	6	9	9	24	2			2	10	10	12	32	2	5	8	15	112
K02062_thiamine transport system ATP-binding protein [EC:7.6.2.15]					4		1	5	1		5	6						1	4	5	1			1	17
K02063_thiamine transport system permease protein	1			1	3		1	4	2	1	7	10						1	6	7	1		2	3	25
K02064_thiamine transport system substrate-binding protein	3	2	1	6	4		1	5	3	2	12	17					3	2	10	15	2		1	3	46
K02065_phospholipid/cholesterol/gamma-HCH transport system ATP-binding protein	14	10	15	39	58	28	50	136	45	46	25	116	9	15	2	26	26	20	32	78	5	3	8	16	411
K02066_phospholipid/cholesterol/gamma-HCH transport system permease protein	20	19	17	56	87	41	56	184	49	43	47	139	14	15	5	34	40	34	44	118	23	8	30	61	592
K02067_phospholipid/cholesterol/gamma-HCH transport system substrate-binding protein	20	15	8	43	103	83	94	280	45	61	84	190	18	18	10	46	66	48	97	211	37	8	69	114	884
K02068_UDP-glucose/iron transport system ATP-binding protein	2			2	5	1		6	3	4	9	16	1			1	5	3	12	20		2		2	47
K02069_UDP-glucose/iron transport system permease protein	2			2	19	1	1	21	5	7	10	22		1		1	6	6	19	31	2	1	6	9	86
K02072_D-methionine transport system permease protein									1			1													1
K02073_D-methionine transport system substrate-binding protein	1			1																					1
K02074_zinc/manganese transport system ATP-binding protein			1	1	13	12	10	35	1	1	1	3	3	3	1	7	3	1	2	6					52
K02075_zinc/manganese transport system permease protein					4	2	2	8	1	1		2	1			1	1			1					12
K02077_zinc/manganese transport system substrate-binding protein		1		1	17	19	23	59	5	5	11	21	2	1		3	6	5	15	26		2	1	3	113
K02078_acyl carrier protein	99	133	104	336	183	115	135	433	103	151	161	415	106	121	82	309	140	87	178	405	90	93	128	311	2209
K02080_putative deaminase/isomerase [EC:3.5.99.-]									1			1													1
K02081_DeoR family transcriptional regulator, aga operon transcriptional repressor	2	3	3	8	12	3	13	28	3	3	3	9	1	2	1	4	3		4	7		1		1	57
K02082_D-galactosamine 6-phosphate deaminase/isomerase [EC:3.5.99.-]		1	1	2	3		2	5			3	3		1		1									11
K02083_allantoate deiminase [EC:3.5.3.9]	1			1	1	2	5	8	3	6	3	12	1	1		2	8	6	2	16			1	1	40
K02084_apoptotic protease-activating factor							1	1																	1
K02086_DNA replication protein					4	1	7	12	4	2	4	10					4	2	1	7					29
K02092_allophycocyanin alpha subunit	2	2		4																					4
K02093_allophycocyanin beta subunit	2		2	4																					4
K02094_phycobilisome core linker protein	2	2	1	5																					5
K02095_allophycocyanin-B	1	1		2																					2
K02097_phycobilisome core component	1			1																					1
K02099_AraC family transcriptional regulator, arabinose operon regulatory protein	1			1	4	1		5	1	1	3	5						1	3	4					15
K02100_MFS transporter, SP family, arabinose:H+ symporter					4		1	5	5		4	9		1	1	2	2			2					18
K02103_GntR family transcriptional regulator, arabinose operon transcriptional repressor	1			1	1		3	4		1	2	3					1	4		5					13
K02106_short-chain fatty acids transporter		1		1	4		1	5	3	3	3	9					7	7	3	17					32
K02107_V/A-type H+/Na+-transporting ATPase subunit G/H	2	1		3	2	2	2	6							1	1			2	2	3	2	3	8	20
K02108_F-type H+-transporting ATPase subunit a	26	11	11	48	76	43	58	177	37	47	49	133	9	12	9	30	43	35	55	133	14	7	24	45	566
K02109_F-type H+-transporting ATPase subunit b	34	37	17	88	98	55	73	226	53	67	71	191	23	30	20	73	52	45	70	167	22	16	43	81	826
K02110_F-type H+-transporting ATPase subunit c	54	46	44	144	88	31	63	182	36	52	66	154	36	33	35	104	49	39	66	154	52	42	79	173	911
K02111_F-type H+/Na+-transporting ATPase subunit alpha [EC:7.1.2.2 7.2.2.1]	8	2	5	15	48	33	44	125	31	33	26	90	4	5	3	12	24	26	28	78	3	2	6	11	331
K02112_F-type H+/Na+-transporting ATPase subunit beta [EC:7.1.2.2 7.2.2.1]	8	6	3	17	43	33	37	113	27	24	21	72	1	3	3	7	27	17	31	75	5	3	9	17	301
K02113_F-type H+-transporting ATPase subunit delta	33	24	17	74	82	37	44	163	41	52	55	148	17	23	12	52	48	34	68	150	16	22	39	77	664
K02114_F-type H+-transporting ATPase subunit epsilon	31	32	25	88	66	47	60	173	38	52	61	151	25	25	17	67	40	36	56	132	29	23	35	87	698
K02115_F-type H+-transporting ATPase subunit gamma	28	10	9	47	57	41	43	141	37	47	39	123	8	19	9	36	38	30	56	124	13	8	19	40	511
K02116_ATP synthase protein I	15	22	11	48	54	25	33	112	34	41	42	117	15	20	5	40	32	22	36	90	11	20	18	49	456
K02117_V/A-type H+/Na+-transporting ATPase subunit A [EC:7.1.2.2 7.2.2.1]	1	1		2							2	2										2	1	3	7
K02118_V/A-type H+/Na+-transporting ATPase subunit B	1			1							3	3									2	2	1	5	9
K02119_V/A-type H+/Na+-transporting ATPase subunit C	2	1		3						1	3	4	1			1					2	1	2	5	13
K02120_V/A-type H+/Na+-transporting ATPase subunit D	2	1		3						1	4	5	1		1	2					3	3	2	8	18
K02121_V/A-type H+/Na+-transporting ATPase subunit E	1			1						1	4	5							1	1	3	2	2	7	14
K02122_V/A-type H+/Na+-transporting ATPase subunit F	2	1	1	4	1			1		2	4	6	1		2	3		2		2	2	4	2	8	24
K02123_V/A-type H+/Na+-transporting ATPase subunit I		1		1							2	2									1	2		3	6
K02124_V/A-type H+/Na+-transporting ATPase subunit K	3	1		4						2	5	7			2	2	1	2		3	4	4	3	11	27
K02125_F-type H+-transporting ATPase subunit 8		1		1																					1
K02126_F-type H+-transporting ATPase subunit a			1	1		1	3	4																	5
K02128_F-type H+-transporting ATPase subunit c	1	6	10	17	3	5	9	17	4	2		6	1			1									41
K02132_F-type H+-transporting ATPase subunit alpha							1	1																	1
K02133_F-type H+-transporting ATPase subunit beta [EC:7.1.2.2]																		1		1					1
K02134_F-type H+-transporting ATPase subunit delta									1			1													1
K02140_F-type H+-transporting ATPase subunit g							1	1																	1
K02146_V-type H+-transporting ATPase subunit d									1			1													1
K02149_V-type H+-transporting ATPase subunit D									1			1													1
K02155_V-type H+-transporting ATPase 16kDa proteolipid subunit									1			1													1
K02160_acetyl-CoA carboxylase biotin carboxyl carrier protein	17	19	18	54	37	27	30	94	33	43	42	118	16	17	10	43	24	22	34	80	12	12	14	38	427
K02167_TetR/AcrR family transcriptional regulator, transcriptional repressor of bet genes	6	3	1	10	9	7	7	23	7	1	5	13	2	1	3	6	6	4	5	15	1	2	6	9	76
K02168_choline/glycine/proline betaine transport protein					2			2	3	2	6	11					7	8	2	17			1	1	31
K02169_malonyl-CoA O-methyltransferase [EC:2.1.1.197]		1		1	3	1		4	2	3		5	2	1		3	1	1	1	3					16
K02170_pimeloyl-[acyl-carrier protein] methyl ester esterase [EC:3.1.1.85]		1	1	2	2			2	2	3	1	6	1	1		2	2	1	1	4		1		1	17
K02171_BlaI family transcriptional regulator, penicillinase repressor	39	35	18	92	127	66	88	281	83	89	121	293	34	32	11	77	109	78	73	260	13	13	12	38	1041
K02172_bla regulator protein blaR1	3	2		5	9	5	12	26	13	20	19	52					12	8	2	22			1	1	106
K02182_carnitine-CoA ligase [EC:6.2.1.48]					4	5	7	16		1	5	6					6	1	4	11	1	1	3	5	38
K02188_cobalt-precorrin-5B (C1)-methyltransferase [EC:2.1.1.195]		2	1	3	2	4	2	8	4	2	3	9					2	4	10	16	2	3	3	8	44
K02189_cobalt-precorrin 5A hydrolase [EC:3.7.1.12]	3	1		4	3	2	2	7											1	1	2	2	3	7	19
K02191_cobalt-precorrin-6B (C15)-methyltransferase [EC:2.1.1.196]	1	2		3											1	1					1	1	2	4	8
K02192_bacterioferritin-associated ferredoxin		6	4	10	3	1	2	6	8	5	1	14			3	3	2	2	4	8	3	2	3	8	49
K02193_heme exporter protein A [EC:7.6.2.5]	13	1	2	16	17	15	14	46	14	9	18	41	9	12	2	23	13	8	18	39	2	5	6	13	178
K02194_heme exporter protein B	27	7	7	41	31	23	27	81	21	19	35	75	9	11	10	30	26	23	33	82	7	12	15	34	343
K02195_heme exporter protein C	25	14	9	48	31	24	30	85	22	18	32	72	14	16	7	37	24	14	32	70	6	8	19	33	345
K02196_heme exporter protein D	7	9	9	25	8	9	15	32	13	8	6	27	8	8	6	22	6	5	5	16	3	2	1	6	128
K02197_cytochrome c-type biogenesis protein CcmE	32	20	22	74	39	32	35	106	20	31	39	90	23	20	15	58	30	20	32	82	12	16	27	55	465
K02198_cytochrome c-type biogenesis protein CcmF	8	1	2	11	14	15	18	47	15	10	13	38	2	1	1	4	9	9	16	34	4	3	4	11	145
K02199_cytochrome c biogenesis protein CcmG, thiol:disulfide interchange protein DsbE	70	30	17	117	191	125	137	453	107	148	157	412	29	33	19	81	134	97	195	426	19	23	39	81	1570
K02200_cytochrome c-type biogenesis protein CcmH	23	19	8	50	28	18	14	60	23	16	25	64	16	9	7	32	19	16	28	63	5	6	10	21	290
K02203_phosphoserine / homoserine phosphotransferase [EC:3.1.3.3 2.7.1.39]	1			1					1	1	4	6						2	1	3					10
K02204_homoserine kinase type II [EC:2.7.1.39]	3		1	4	5	1	7	13	7	3	2	12	2	1	1	4	4	2	3	9					42
K02217_ferritin [EC:1.16.3.2]	4	2		6	4		1	5	7	5	8	20			1	1	7	6	7	20	4	10	11	25	77
K02221_YggT family protein	51	40	18	109	74	52	60	186	33	51	66	150	27	41	26	94	45	39	78	162	34	39	60	133	834
K02224_cobyrinic acid a,c-diamide synthase [EC:6.3.5.9 6.3.5.11]	1			1	2	8	5	15	2	2	5	9	1			1	7	7	8	22	2	2	1	5	53
K02225_cobalamin biosynthesis protein CobC					1			1		1		1					1	1		2					4
K02226_alpha-ribazole phosphatase [EC:3.1.3.73]	2	1		3	3	1	5	9	3	4	4	11	1			1	2	5	1	8	1	1	1	3	35
K02227_adenosylcobinamide-phosphate synthase [EC:6.3.1.10]	1	2	1	4	4	6	2	12	3	4	7	14	1	2	2	5	6	4	7	17	2	2	3	7	59
K02228_precorrin-6A synthase [EC:2.1.1.152]					4	4	4	12	1	3	5	9					5	2	3	10			2	2	33
K02229_precorrin-3B synthase [EC:1.14.13.83]					1	3		4																	4
K02230_cobaltochelatase CobN [EC:6.6.1.2]					2	5	3	10	2		3	5					1		1	2					17
K02231_adenosylcobinamide kinase / adenosylcobinamide-phosphate guanylyltransferase [EC:2.7.1.156 2.7.7.62]	3	3	1	7	9	10	10	29	7	6	14	27		2	2	4	14	11	17	42	5	3	4	12	121
K02232_adenosylcobyric acid synthase [EC:6.3.5.10]	4	1		5	9	10	4	23	6	3	8	17	1		1	2	6	3	7	16	2	3	4	9	72
K02233_adenosylcobinamide-GDP ribazoletransferase [EC:2.7.8.26]	3	2	3	8	9	9	7	25	5	6	10	21		1	3	4	14	8	14	36	5	7	6	18	112
K02234_cobalamin biosynthesis protein CobW		1	1	2			2	2	3	1	2	6		2		2	5			5					17
K02237_competence protein ComEA	17	5	4	26	35	18	21	74	16	29	21	66	8	8	8	24	33	25	45	103	7	5	10	22	315
K02238_competence protein ComEC	15	6	6	27	39	20	27	86	36	31	48	115	3	6	6	15	39	43	36	118	6	10	11	27	388
K02241_competence protein ComFB	3	1		4	2			2							1	1			1	1	1	1		2	10
K02242_competence protein ComFC	13	11	8	32	41	23	28	92	25	33	35	93	7	6	5	18	27	26	38	91	5	3	12	20	346
K02256_cytochrome c oxidase subunit 1 [EC:7.1.1.9]		1	5	6		1	2	3	1			1													10
K02257_heme o synthase [EC:2.5.1.141]	15	9	9	33	63	35	41	139	28	36	42	106	10	8	9	27	34	28	44	106	8	11	15	34	445
K02258_cytochrome c oxidase assembly protein subunit 11	1	4	7	12	5		2	7	11	10	7	28	2	2	2	6	3	3	1	7	1		1	2	62
K02259_heme a synthase [EC:1.17.99.9]	17	6	3	26	48	30	37	115	25	40	31	96	10	7	5	22	27	20	38	85	8	8	11	27	371
K02261_cytochrome c oxidase subunit 2	1	5	5	11		3	5	8	2			2													21
K02262_cytochrome c oxidase subunit 3							1	1	2			2													3
K02263_cytochrome c oxidase subunit 4							1	1																	1
K02274_cytochrome c oxidase subunit I [EC:7.1.1.9]	17	6	2	25	35	39	33	107	16	23	23	62	2	3	5	10	26	20	27	73	3	2	5	10	287
K02275_cytochrome c oxidase subunit II [EC:7.1.1.9]	29	12	7	48	88	62	66	216	40	53	64	157	16	18	10	44	56	45	73	174	11	16	34	61	700
K02276_cytochrome c oxidase subunit III [EC:7.1.1.9]	40	33	20	93	91	53	61	205	36	45	58	139	24	24	18	66	45	35	62	142	21	19	31	71	716
K02277_cytochrome c oxidase subunit IV [EC:7.1.1.9]	21	25	23	69	53	27	36	116	24	38	35	97	24	35	13	72	36	25	36	97	6	12	17	35	486
K02278_prepilin peptidase CpaA [EC:3.4.23.43]	9	8	4	21	1	4	12	17	16	11	14	41	4	6	3	13	6	3		9	2	3	1	6	107
K02279_pilus assembly protein CpaB	31	10	7	48	25	34	19	78	23	21	31	75	5	8	6	19	45	25	45	115	5	8	25	38	373
K02280_pilus assembly protein CpaC	1	1	1	3		3	6	9	12	6	4	22	1	1	1	3	3	3		6		1		1	44
K02281_pilus assembly protein CpaD			2	2			2	2	6	3	7	16	3	1		4	1	3		4					28
K02282_pilus assembly protein CpaE	23	13	5	41	9	18	15	42	15	10	15	40	2	10	8	20	23	15	21	59	6	4	11	21	223
K02283_pilus assembly protein CpaF [EC:7.4.2.8]	19	7	5	31	31	36	35	102	26	18	28	72	10	5	10	25	31	27	29	87	6	8	13	27	344
K02284_phycocyanin alpha chain		3		3																					3
K02285_phycocyanin beta chain	2	2		4																					4
K02286_phycocyanin-associated rod linker protein	1	1		2																					2
K02287_phycocyanin-associated, rod		3	2	5																					5
K02289_phycocyanobilin lyase subunit beta [EC:4.4.1.32]		1		1																					1
K02290_phycobilisome rod-core linker protein		2		2																					2
K02291_15-cis-phytoene synthase [EC:2.5.1.32]	7	3	7	17	54	33	35	122	10	21	28	59	4	5	1	10	28	21	32	81	2	1	3	6	295
K02292_beta-carotene ketolase (CrtO type)		1		1																					1
K02293_15-cis-phytoene desaturase [EC:1.3.5.5]	1			1		1	1	2																	3
K02294_beta-carotene hydroxylase [EC:1.14.13.-]	2			2	1			1	2	3		5					1			1					9
K02297_cytochrome o ubiquinol oxidase subunit II [EC:7.1.1.3]			3	3	5		2	7																	10
K02298_cytochrome o ubiquinol oxidase subunit I [EC:7.1.1.3]					3			3																	3
K02299_cytochrome o ubiquinol oxidase subunit III		3		3	3		2	5					1			1									9
K02300_cytochrome o ubiquinol oxidase subunit IV		6	4	10	7		4	11																	21
K02302_uroporphyrin-III C-methyltransferase / precorrin-2 dehydrogenase / sirohydrochlorin ferrochelatase [EC:2.1.1.107 1.3.1.76 4.99.1.4]	2		2	4	8	4	2	14	5	2	2	9					3		6	9			3	3	39
K02303_uroporphyrin-III C-methyltransferase [EC:2.1.1.107]	2	3	2	7	10	6	9	25	5	6	8	19	2	3	4	9	7	1	3	11	4	3	2	9	80
K02305_nitric oxide reductase subunit C					1			1																	1
K02313_chromosomal replication initiator protein	15	7	4	26	50	37	44	131	31	37	48	116	6	7	4	17	30	34	43	107	3	5	10	18	415
K02314_replicative DNA helicase [EC:5.6.2.3]	16	9	5	30	52	44	46	142	40	46	41	127	8	6	3	17	44	30	46	120	8	12	15	35	471
K02315_DNA replication protein DnaC	4	2	2	8	20	15	23	58	10	17	17	44	3	3	1	7	17	8	17	42	4	3	5	12	171
K02316_DNA primase [EC:2.7.7.101]	13	4	3	20	65	68	47	180	34	38	27	99	6	7	5	18	32	30	45	107	8	2	4	14	438
K02319_DNA polymerase, archaea type [EC:2.7.7.7]	1	1		2																		1	1	2	4
K02322_DNA polymerase II large subunit [EC:2.7.7.7]	1			1											1	1									2
K02323_DNA polymerase II small subunit [EC:2.7.7.7]	2	1		3											1	1			1	1	2	2	2	6	11
K02325_DNA polymerase epsilon subunit 2 [EC:2.7.7.7]									1			1													1
K02334_DNA polymerase bacteriophage-type [EC:2.7.7.7]					1		1	2										1		1					3
K02335_DNA polymerase I [EC:2.7.7.7]	4		1	5	26	24	26	76	21	21	25	67	2	1	2	5	23	23	32	78	1	2	3	6	237
K02337_DNA polymerase III subunit alpha [EC:2.7.7.7]	4	2	1	7	25	26	22	73	15	19	17	51	2	1	2	5	15	19	27	61	2	1	4	7	204
K02338_DNA polymerase III subunit beta [EC:2.7.7.7]	21	15	9	45	67	38	52	157	35	50	48	133	12	8	5	25	41	37	51	129	9	5	20	34	523
K02339_DNA polymerase III subunit chi [EC:2.7.7.7]	4	6	8	18	3		5	8	12	13	12	37	5	6	2	13	6	2	2	10	1		1	2	88
K02340_DNA polymerase III subunit delta [EC:2.7.7.7]	22	9	6	37	52	34	35	121	25	34	46	105	12	12	7	31	31	27	42	100	7	7	13	27	421
K02341_DNA polymerase III subunit delta' [EC:2.7.7.7]	5	4	2	11	26	10	8	44	12	16	15	43	3	2	2	7	12	7	13	32	2	1	9	12	149
K02342_DNA polymerase III subunit epsilon [EC:2.7.7.7]	12	15	7	34	45	20	22	87	38	37	36	111	7	5	8	20	32	30	28	90	1	1	3	5	347
K02343_DNA polymerase III subunit gamma/tau [EC:2.7.7.7]	6	4	1	11	29	19	25	73	17	24	22	63	2	1	3	6	13	14	19	46	4	2	2	8	207
K02346_DNA polymerase IV [EC:2.7.7.7]	17	6	6	29	56	33	35	124	28	30	44	102	5	4	7	16	22	16	48	86	6	5	12	23	380
K02347_DNA polymerase (family X)	11	6	2	19	15	24	26	65	10	14	21	45	5	5	6	16	14	13	32	59	5	3	6	14	218
K02348_ElaA protein	8	7	4	19	22	12	20	54	8	13	19	40	5	7	1	13	15	9	14	38	3	1	1	5	169
K02351_putative membrane protein	15	2	1	18	52	40	52	144	17	17	23	57	5	4	4	13	24	16	45	85	6	11	16	33	350
K02352_lactonase [EC:3.1.1.-]						1	1	2																	2
K02355_elongation factor G	12	8	3	23	59	50	51	160	47	45	46	138	8	3	8	19	37	41	53	131	5	2	8	15	486
K02356_elongation factor P	32	26	21	79	80	52	64	196	47	68	57	172	24	18	20	62	54	40	70	164	19	16	45	80	753
K02357_elongation factor Ts	30	17	11	58	62	45	48	155	33	48	54	135	12	19	12	43	42	36	61	139	17	14	25	56	586
K02358_elongation factor Tu	9	8	6	23	51	32	29	112	27	37	32	96	5	6	7	18	27	26	39	92	8	5	12	25	366
K02359_beta-1,4-mannosyltransferase [EC:2.4.1.-]	1			1	1		1	2										2	1	3	1	2		3	9
K02361_isochorismate synthase [EC:5.4.4.2]		2		2		1		1							1	1			2	2		1	1	2	8
K02362_enterobactin synthetase component D [EC:6.3.2.14 2.7.8.-]					6	6	3	15	4	5	2	11					4	2	6	12			1	1	39
K02363_2,3-dihydroxybenzoate---[aryl-carrier protein] ligase [EC:6.3.2.14 6.2.1.71]																	1			1					1
K02371_enoyl-[acyl-carrier protein] reductase II [EC:1.3.1.9]		1	3	4	3	1	2	6	8	8	7	23					5	2	1	8					41
K02372_3-hydroxyacyl-[acyl-carrier-protein] dehydratase [EC:4.2.1.59]	26	20	12	58	45	20	31	96	32	42	39	113	11	23	14	48	29	22	35	86	7	13	13	33	434
K02377_GDP-L-fucose synthase [EC:1.1.1.271]	2	7	5	14	21	14	18	53	15	14	19	48	2	2	1	5	14	6	18	38	5	1	4	10	168
K02379_FdhD protein	15	5	3	23	47	33	27	107	24	16	34	74	5	6	5	16	27	22	35	84	6	4	13	23	327
K02380_FdhE protein	5			5	2	2		4		1	1	2	1			1			2	2	1		1	2	16
K02381_FdrA protein	1			1	5	6	5	16	1	1	1	3					4	5	7	16	1	1	1	3	39
K02383_flagellar protein FlbB										2		2													2
K02385_flagellar protein FlbD					3	2	6	11	3	5	6	14	2			2	5	2	1	8	8	2	2	12	47
K02386_flagellar basal body P-ring formation protein FlgA					4	1	3	8	6	6	1	13		1		1	3	2		5					27
K02387_flagellar basal-body rod protein FlgB		4	13	17	6	3	9	18	5	10	1	16	3	1	2	6	5	5	1	11	5	1	2	8	76
K02388_flagellar basal-body rod protein FlgC	3	10	11	24	8	4	10	22	7	9	2	18		2	2	4	6	4	1	11	8	1		9	88
K02389_flagellar basal-body rod modification protein FlgD		10	8	18	4	5	9	18	6	8	1	15	1			1	4	5	2	11	7		2	9	72
K02390_flagellar hook protein FlgE			3	3	2	1	4	7	7	8		15					4	2		6		1		1	32
K02391_flagellar basal-body rod protein FlgF		1	1	2	4		2	6	2	5		7	1	1	1	3	3	1		4			1	1	23
K02392_flagellar basal-body rod protein FlgG	1	2	3	6	3	1	5	9	5	10	2	17		3		3	3	3		6					41
K02393_flagellar L-ring protein FlgH	1	1	4	6	4	2	7	13	7	7	1	15	1		1	2	2	3	1	6					42
K02394_flagellar P-ring protein FlgI			3	3	1	1	6	8	5	7	3	15					2	2	1	5					31
K02395_peptidoglycan hydrolase FlgJ		3	7	10	11	6	12	29	8	10	5	23	3	4	2	9	7	7	1	15	1	1	1	3	89
K02396_flagellar hook-associated protein 1						1	5	6	5	5		10					4	2		6	1			1	23
K02397_flagellar hook-associated protein 3 FlgL		1		1	3	1	6	10	3	7	1	11					3	3	1	7	1			1	30
K02398_negative regulator of flagellin synthesis FlgM		5	6	11	8	4	17	29	5	9	6	20	4	1	2	7	1	2	6	9	4	3	2	9	85
K02399_flagellar biosynthesis protein FlgN									2	2		4							1	1					5
K02400_flagellar biosynthesis protein FlhA		1		1	1	2	4	7	5	6		11					2	2		4	1			1	24
K02401_flagellar biosynthesis protein FlhB			2	2	5	1	3	9	5	9		14					2	3		5	1			1	31
K02402_flagellar transcriptional activator FlhC	1	2	5	8	1			1	1	1		2		1		1	1			1					13
K02403_flagellar transcriptional activator FlhD	1	8	5	14	5		1	6	1	1		2			1	1			2	2					25
K02404_flagellar biosynthesis protein FlhF						2	1	3	1	4	1	6					1			1					10
K02405_RNA polymerase sigma factor FliA	17	10	5	32	30	24	37	91	15	28	25	68	10	4	6	20	20	23	35	78	11	11	26	48	337
K02406_flagellin		1	3	4	4	2	6	12	5	24		29	1			1	7	7		14	6		3	9	69
K02407_flagellar hook-associated protein 2					1	1	4	6	1	5	1	7					2			2					15
K02408_flagellar hook-basal body complex protein FliE	3	11	11	25	10	5	14	29	8	11	5	24	3	4	2	9	6	6	2	14	13	1	3	17	118
K02409_flagellar M-ring protein FliF			2	2	2	2	7	11	5	6		11					2	1		3	1			1	28
K02410_flagellar motor switch protein FliG	2	1	1	4	5	2	5	12	4	9		13	1	1		2	3	3		6	3	1		4	41
K02411_flagellar assembly protein FliH			2	2	2	1	6	9	3	6		9	1			1	1	3		4					25
K02412_flagellum-specific ATP synthase [EC:7.4.2.8]					4	1	3	8	1	4		5	1			1		1		1					15
K02413_flagellar protein FliJ		4	5	9	9	4	10	23	4	9		13	4	2		6	2	6		8					59
K02414_flagellar hook-length control protein FliK							1	1	3	3		6					2			2					9
K02415_flagellar protein FliL	1	1	6	8	3		3	6	6	10	3	19	1	1		2	4	3	1	8	4		1	5	48
K02416_flagellar motor switch protein FliM		1	1	2	3	1	7	11	3	5	1	9		1		1	4	3	1	8	1			1	32
K02417_flagellar motor switch protein FliN	2	8	11	21	7	11	20	38	10	13	5	28	1	4		5	6	6	2	14		1		1	107
K02418_flagellar protein FliO/FliZ	1	6	9	16	10	6	10	26	7	7	3	17		3		3	6	2	1	9	2			2	73
K02419_flagellar biosynthesis protein FliP	1	4	3	8	5	6	11	22	6	10		16	1	1	1	3	3	3	1	7	2		1	3	59
K02420_flagellar biosynthesis protein FliQ	1	8	14	23	12	1	5	18	8	18	4	30	4	4	3	11	7	4	1	12	9	3	3	15	109
K02421_flagellar biosynthesis protein FliR	1	2	3	6	6	1	4	11	6	5	2	13	1			1	3	3		6	1			1	38
K02422_flagellar secretion chaperone FliS		2	3	5	6	2	5	13	6	8	2	16			1	1	3	6	1	10	3			3	48
K02423_flagellar protein FliT	1	3	5	9	2			2	2	3	2	7		1		1	1	1	1	3					22
K02424_L-cystine transport system substrate-binding protein									1			1													1
K02426_cysteine desulfuration protein SufE	8	4	5	17	20	6	6	32	16	18	30	64	2	2	3	7	22	13	6	41	3		4	7	168
K02427_23S rRNA (uridine2552-2'-O)-methyltransferase [EC:2.1.1.166]	2	3	3	8	5	1		6	9	8	8	25	2	3	2	7	3	4	1	8	2	2	4	8	62
K02428_XTP/dITP diphosphohydrolase [EC:3.6.1.66]	20	16	6	42	63	39	50	152	36	44	55	135	15	5	5	25	42	31	56	129	8	6	14	28	511
K02429_MFS transporter, FHS family, L-fucose permease	2	3	5	10	14	4	13	31	6	4	5	15	4	2	1	7	6	1	5	12		2		2	77
K02430_DeoR family transcriptional regulator, L-fucose operon activator										1		1													1
K02431_L-fucose mutarotase [EC:5.1.3.29]	1	1	2	4	2	2	5	9	2	5	2	9					1	1		2	1		1	2	26
K02433_aspartyl-tRNA(Asn)/glutamyl-tRNA(Gln) amidotransferase subunit A [EC:6.3.5.6 6.3.5.7]	18	6	3	27	50	50	55	155	22	32	34	88	4	6	5	15	28	22	54	104	4	10	14	28	417
K02434_aspartyl-tRNA(Asn)/glutamyl-tRNA(Gln) amidotransferase subunit B [EC:6.3.5.6 6.3.5.7]	11	7	3	21	36	28	34	98	20	34	29	83	4	4	7	15	22	19	33	74	6	7	7	20	311
K02435_aspartyl-tRNA(Asn)/glutamyl-tRNA(Gln) amidotransferase subunit C [EC:6.3.5.6 6.3.5.7]	47	45	32	124	81	56	66	203	40	66	82	188	31	28	20	79	45	41	84	170	36	33	58	127	891
K02437_glycine cleavage system H protein	50	40	31	121	94	53	66	213	48	68	82	198	36	38	30	104	61	48	84	193	31	42	61	134	963
K02440_glycerol uptake facilitator protein	5	6	7	18	8	7	12	27	9	5	9	23	5	1	3	9	9	6	13	28	1	5	4	10	115
K02441_GlpG protein									4	4	4	12					1	1		2					14
K02443_glycerol uptake operon antiterminator					1	1	5	7	4	2	3	9	1			1	3	1	2	6	2		2	4	27
K02444_DeoR family transcriptional regulator, glycerol-3-phosphate regulon repressor					1			1	3	4		7	1			1	1	1		2					11
K02446_fructose-1,6-bisphosphatase II [EC:3.1.3.11]	7	3	2	12	26	26	25	77	9	13	31	53	2	2	3	7	19	17	30	66	6	4	10	20	235
K02448_nitric oxide reductase NorD protein		1		1	3			3		4	1	5			1	1	1			1					11
K02450_general secretion pathway protein A	2	1	3	6	5	2	4	11	5	5	2	12	4		1	5	2	1		3	3	1		4	41
K02451_general secretion pathway protein B					2			2	1	3		4					2	1		3					9
K02452_general secretion pathway protein C	1	1		2	2		1	3	9	8	3	20	1	2	1	4	3	1	1	5					34
K02453_general secretion pathway protein D	2	1		3	7	3	5	15	11	13	3	27		1		1	2	1	3	6					52
K02454_general secretion pathway protein E [EC:7.4.2.8]	3	2		5	9	1	4	14	4	11	4	19	1	2	1	4	1	1	5	7	1			1	50
K02455_general secretion pathway protein F					1		1	2	3	2		5	1		1	2	1			1					10
K02456_general secretion pathway protein G	15	18	11	44	38	18	22	78	49	112	47	208	15	19	7	41	15	6	22	43	11	9	12	32	446
K02457_general secretion pathway protein H	3	1	3	7	6	1		7	9	10	6	25	4	5	2	11	3	1	4	8	3		1	4	62
K02458_general secretion pathway protein I	6	4	3	13	10	4	3	17	14	14	5	33	5	3	3	11	6	4	4	14	1		3	4	92
K02459_general secretion pathway protein J	2	2	5	9	12	7	9	28	13	14	6	33	4	4	1	9	5	5	13	23	1	3	2	6	108
K02460_general secretion pathway protein K	2	3	3	8	14	3	6	23	12	15	3	30	3	3	1	7	4	3	7	14	1	1		2	84
K02461_general secretion pathway protein L					5	1	2	8	9	6	1	16	1	1	1	3	2	1	1	4	1		1	2	33
K02462_general secretion pathway protein M	3	2	1	6	6	2	3	11	8	12	6	26	2	3	1	6	3	2	3	8	2	1	2	5	62
K02463_general secretion pathway protein N	2	1		3					2	5	4	11	1			1	1			1					16
K02466_glucitol operon activator protein					1			1	1		2	3					2	1	2	5			1	1	10
K02469_DNA gyrase subunit A [EC:5.6.2.2]	7	3	2	12	34	28	28	90	24	25	20	69	3		3	6	19	24	31	74	4	1	6	11	262
K02470_DNA gyrase subunit B [EC:5.6.2.2]	12	3	3	18	36	32	32	100	30	28	27	85	3	2	3	8	23	25	32	80	3	1	3	7	298
K02471_vitamin B12/bleomycin/antimicrobial peptide transport system ATP-binding/permease protein													2	1		3									3
K02472_UDP-N-acetyl-D-mannosaminuronic acid dehydrogenase [EC:1.1.1.336]						2		2	1	1	2	4													6
K02473_UDP-N-acetylglucosamine/UDP-N-acetylgalactosamine 4-epimerase [EC:5.1.3.7 5.1.3.-]	2	3	2	7	2		1	3	7	5	6	18	1			1	5	3	3	11					40
K02474_UDP-N-acetyl-D-glucosamine/UDP-N-acetyl-D-galactosamine dehydrogenase [EC:1.1.1.136 1.1.1.-]		1	2	3	3	1		4	13	7	11	31	1			1	4	2	3	9					48
K02476_two-component system, CitB family, sensor kinase [EC:2.7.13.3]					5	1		6							2	2									8
K02477_two-component system, LytTR family, response regulator	14	26	13	53	53	11	26	90	45	36	31	112	8	4	3	15	34	26	26	86	4	4	9	17	373
K02478_two-component system, LytTR family, sensor kinase [EC:2.7.13.3]	6	13	7	26	33	12	21	66	37	25	19	81	2	5	2	9	18	18	8	44		3	5	8	234
K02480_two-component system, NarL family, sensor kinase [EC:2.7.13.3]	1	1	2	4	9	8	9	26	15	7	25	47	3		1	4	20	22	20	62		1	4	5	148
K02481_two-component system, NtrC family, response regulator	1	3	1	5	14	4	8	26	7	6	5	18	2			2	4	3	9	16		1		1	68
K02482_two-component system, NtrC family, sensor kinase [EC:2.7.13.3]	15	13	6	34	28	8	14	50	17	13	8	38	1	3	4	8	3	1	25	29	5	1	2	8	167
K02483_two-component system, OmpR family, response regulator	115	50	45	210	369	286	310	965	107	133	189	429	83	48	46	177	138	128	291	557	49	65	96	210	2548
K02484_two-component system, OmpR family, sensor kinase [EC:2.7.13.3]	4	2	3	9	57	52	53	162	8	16	26	50	4	1	2	7	16	13	35	64	4	6	9	19	311
K02486_two-component system, sensor kinase [EC:2.7.13.3]									1	1		2													2
K02488_two-component system, cell cycle response regulator [EC:2.7.7.65]	5	6	3	14	25	4	8	37	23	24	16	63	4	9	2	15	21	18	13	52	5	4	3	12	193
K02490_two-component system, response regulator, stage 0 sporulation protein F														1		1									1
K02492_glutamyl-tRNA reductase [EC:1.2.1.70]	14	5	6	25	49	29	31	109	20	34	33	87	2	4	4	10	31	22	44	97	6	6	10	22	350
K02493_release factor glutamine methyltransferase [EC:2.1.1.297]	22	9	5	36	54	41	42	137	30	38	43	111	8	8	5	21	37	23	45	105	7	4	14	25	435
K02494_outer membrane lipoprotein LolB		1		1	3			3	3	3		6	1	2		3	1	1	2	4					17
K02495_oxygen-independent coproporphyrinogen III oxidase [EC:1.3.98.3]	10	5	6	21	47	20	24	91	21	33	22	76	4	2	5	11	24	20	29	73	2	5	4	11	283
K02496_uroporphyrin-III C-methyltransferase [EC:2.1.1.107]		1		1	4	1		5	1	3		4	1	1		2	1			1					13
K02497_HemX protein	1			1	2	1	2	5		1		1		2		2			3	3		1		1	13
K02498_HemY protein			1	1	2			2	4	2		6					2	1		3					12
K02499_tetrapyrrole methylase family protein / MazG family protein	1	1	1	3	11	8	13	32	1	7	6	14	2	2		4	4	1	3	8		1	1	2	63
K02500_imidazole glycerol-phosphate synthase subunit HisF [EC:4.3.2.10]	8	10	6	24	54	27	37	118	39	40	49	128	9	5	6	20	38	35	51	124	15	11	14	40	454
K02501_imidazole glycerol-phosphate synthase subunit HisH [EC:4.3.2.10]	11	11	9	31	50	32	39	121	40	48	55	143	6	5	7	18	39	29	50	118	13	8	13	34	465
K02502_ATP phosphoribosyltransferase regulatory subunit	2	1	2	5	7	13	15	35	11	8	15	34	3	2	2	7	7	9	18	34	4	1	1	6	121
K02503_histidine triad (HIT) family protein	47	40	27	114	108	66	65	239	58	87	107	252	26	37	17	80	81	59	105	245	40	42	71	153	1083
K02509_2-oxo-hept-3-ene-1,7-dioate hydratase [EC:4.2.1.-]			2	2	1			1					1			1									4
K02510_4-hydroxy-2-oxoheptanedioate aldolase [EC:4.1.2.52]	7	7	4	18	22	26	31	79	21	27	20	68	9	10	3	22	22	20	13	55	1	9	10	20	262
K02517_Kdo2-lipid IVA lauroyltransferase/acyltransferase [EC:2.3.1.241 2.3.1.-]	6	7	4	17	22	5	14	41	11	23	11	45	4	8	4	16	10	9	7	26	2	1		3	148
K02518_translation initiation factor IF-1	83	83	75	241	122	72	85	279	59	75	85	219	77	76	59	212	66	46	108	220	63	76	93	232	1403
K02519_translation initiation factor IF-2	8	1	2	11	26	18	19	63	17	19	19	55	3		5	8	20	14	20	54	3	1	4	8	199
K02520_translation initiation factor IF-3	36	33	12	81	74	41	47	162	48	45	60	153	13	21	16	50	46	36	65	147	16	12	32	60	653
K02523_octaprenyl-diphosphate synthase [EC:2.5.1.90]	5	4	3	12	15	4	11	30	16	24	11	51	5	4	1	10	8	8	3	19	2	1		3	125
K02526_2-keto-3-deoxygluconate permease	1			1							3	3					3	3		6					10
K02527_3-deoxy-D-manno-octulosonic-acid transferase [EC:2.4.99.12 2.4.99.13 2.4.99.14 2.4.99.15]	4	9	3	16	19	5	11	35	10	15	4	29	1	4	2	7	11	7	6	24	2		1	3	114
K02528_16S rRNA (adenine1518-N6/adenine1519-N6)-dimethyltransferase [EC:2.1.1.182]	15	6	5	26	47	30	35	112	30	35	46	111	2	6	8	16	30	32	43	105	6	4	10	20	390
K02529_LacI family transcriptional regulator	18	14	8	40	123	75	105	303	43	50	95	188	5	3	3	11	62	48	52	162	10	7	14	31	735
K02533_tRNA/rRNA methyltransferase [EC:2.1.1.-]	2	2	1	5	6	3	6	15	11	5	13	29	3	5		8	5	3	5	13	2	1	3	6	76
K02535_UDP-3-O-[3-hydroxymyristoyl] N-acetylglucosamine deacetylase [EC:3.5.1.108]	6	1	3	10	9	4	10	23	4	12	3	19	3	5	3	11	2	1	2	5	1			1	69
K02536_UDP-3-O-[3-hydroxymyristoyl] glucosamine N-acyltransferase [EC:2.3.1.191]	3	5	5	13	26	11	20	57	11	28	10	49	5	4		9	17	15	11	43	3	3	4	10	181
K02548_1,4-dihydroxy-2-naphthoate polyprenyltransferase [EC:2.5.1.74]	3	5	2	10	25	23	23	71	12	20	27	59	2	1	4	7	24	28	33	85	5	6	9	20	252
K02549_o-succinylbenzoate synthase [EC:4.2.1.113]	7	5	4	16	28	12	13	53	7	11	23	41	1	1	2	4	21	13	26	60	3	3	3	9	183
K02551_2-succinyl-5-enolpyruvyl-6-hydroxy-3-cyclohexene-1-carboxylate synthase [EC:2.2.1.9]		2	1	3	7	15	7	29	4	5	16	25			1	1	18	6	10	34	1			1	93
K02552_menaquinone-specific isochorismate synthase [EC:5.4.4.2]					12	17	14	43	5	10	18	33					15	10	23	48	1	1	1	3	127
K02553_regulator of ribonuclease activity A					2		2	4	4	1	2	7		1		1	6	4	5	15	1	3	1	5	32
K02554_2-keto-4-pentenoate hydratase [EC:4.2.1.80]	1			1	1		3	4									2	1		3	1		2	3	11
K02555_M-phase inducer tyrosine phosphatase [EC:3.1.3.48]			1	1																					1
K02556_chemotaxis protein MotA	1	7	5	13	4	2	8	14	6	11	2	19	2	1		3	3	1		4	3			3	56
K02557_chemotaxis protein MotB	1	3	6	10	9	2	12	23	21	17	6	44	2	1		3	17	9	2	28					108
K02558_UDP-N-acetylmuramate: L-alanyl-gamma-D-glutamyl-meso-diaminopimelate ligase [EC:6.3.2.45]	4	4	3	11	14	6	9	29	8	14	5	27	1	3		4	10	7	6	23	1			1	95
K02563_UDP-N-acetylglucosamine--N-acetylmuramyl-(pentapeptide) pyrophosphoryl-undecaprenol N-acetylglucosamine transferase [EC:2.4.1.227]	15	8	4	27	44	30	26	100	23	28	31	82	6	3	6	15	28	18	30	76	3	2	2	7	307
K02564_glucosamine-6-phosphate deaminase [EC:3.5.99.6]	5	7	7	19	7	5	8	20	20	27	30	77	3	4	3	10	18	12	10	40	2	1	3	6	172
K02565_N-acetylglucosamine repressor						1	4	5	2			2					3			3					10
K02566_5'-nucleotidase [EC:3.1.3.5]	2	1	2	5	11	4	4	19	4	3	7	14	1	1	1	3	4	5	3	12	4	2	3	9	62
K02569_cytochrome c-type protein NapC													1	1		2									2
K02570_periplasmic nitrate reductase NapD									1			1													1
K02571_periplasmic nitrate reductase NapE			1	1					1			1													2
K02573_ferredoxin-type protein NapG	1			1			1	1	1	2	1	4					1	1		2					8
K02574_ferredoxin-type protein NapH									1	2	3	6													6
K02575_MFS transporter, NNP family, nitrate/nitrite transporter	1			1	14	12	11	37	10	11	12	33	1		1	2	8	9	10	27		1	3	4	104
K02584_Nif-specific regulatory protein	3			3	3			3	2	2		4			2	2	2	1		3					15
K02588_nitrogenase iron protein NifH		1		1																					1
K02593_nitrogen fixation protein NifT		2	1	3																					3
K02594_homocitrate synthase NifV [EC:2.3.3.14]		1		1																					1
K02595_nitrogenase-stabilizing/protective protein		1		1																					1
K02596_nitrogen fixation protein NifX		1		1					1			1													2
K02597_nitrogen fixation protein NifZ		1		1																					1
K02598_nitrite transporter											1	1							1	1					2
K02600_transcription termination/antitermination protein NusA	15	9	4	28	51	34	32	117	28	35	44	107	6	4	7	17	37	26	41	104	12	12	9	33	406
K02601_transcription termination/antitermination protein NusG	31	43	27	101	72	38	47	157	33	50	51	134	23	34	21	78	34	35	64	133	16	16	27	59	662
K02609_ring-1,2-phenylacetyl-CoA epoxidase subunit PaaA [EC:1.14.13.149]	11	3	1	15	19	16	13	48	16	13	21	50	3	1	3	7	17	12	21	50	2	5	9	16	186
K02610_ring-1,2-phenylacetyl-CoA epoxidase subunit PaaB	19	25	18	62	31	19	16	66	15	20	39	74	8	6	8	22	17	10	30	57	11	21	32	64	345
K02611_ring-1,2-phenylacetyl-CoA epoxidase subunit PaaC [EC:1.14.13.149]	9	1	1	11	19	9	13	41	9	19	29	57	4	1	2	7	14	9	25	48	3	5	15	23	187
K02612_ring-1,2-phenylacetyl-CoA epoxidase subunit PaaD	17	4	3	24	30	12	16	58	17	17	41	75	7	2	6	15	19	10	30	59	4	8	14	26	257
K02613_ring-1,2-phenylacetyl-CoA epoxidase subunit PaaE	1	2		3	20	7	8	35	13	10	12	35	2			2	9	7	7	23	1		1	2	100
K02614_acyl-CoA thioesterase [EC:3.1.2.-]	8	11	5	24	24	11	13	48	13	20	24	57	8	9	2	19	14	13	24	51	4	9	6	19	218
K02616_phenylacetic acid degradation operon negative regulatory protein			1	1	26	22	23	71	6	7	17	30	3	1		4	14	8	16	38	2		4	6	150
K02617_phenylacetic acid degradation protein		1	1	2	5		2	7	1	2	1	4	1	2	2	5			3	3					21
K02618_oxepin-CoA hydrolase / 3-oxo-5,6-dehydrosuberyl-CoA semialdehyde dehydrogenase [EC:3.3.2.12 1.2.1.91]					7	5	5	17	6	4	5	15					2	1	2	5					37
K02619_4-amino-4-deoxychorismate lyase [EC:4.1.3.38]	2	1		3	8	5	1	14	5	3	4	12					2	1	8	11	2	4	7	13	53
K02621_topoisomerase IV subunit A [EC:5.6.2.2]					3		1	4	7	4	3	14					2	3		5					23
K02622_topoisomerase IV subunit B [EC:5.6.2.2]									4	1	1	6					3	2		5					11
K02624_IclR family transcriptional regulator, pca regulon regulatory protein	6	1	2	9	3	3	10	16	2	3		5	4	1	3	8	5	3	2	10	1	3	2	6	54
K02626_arginine decarboxylase [EC:4.1.1.19]	1	2	2	5	1	1	2	4	1		1	2	3	3	3	9	1	1	1	3	3	1	3	7	30
K02629_phycoerythrocyanin beta chain		1		1																					1
K02630_phycoerythrocyanin-associated rod linker protein		1		1																					1
K02631_phycoerythrocyanin alpha-cysteine-84 phycoviolobilin lyase/isomerase subunit PecE [EC:4.4.1.31]		1		1																					1
K02634_apocytochrome f		1		1	1		1	2																	3
K02635_cytochrome b6		3		3	1		1	2						1		1									6
K02636_cytochrome b6-f complex iron-sulfur subunit [EC:7.1.1.6]	6	7	1	14	3	5	8	16	6	6	6	18	3	7	3	13	6	6	7	19	1	4	6	11	91
K02637_cytochrome b6-f complex subunit 4	1	1	1	3			1	1																	4
K02638_plastocyanin	5	8	4	17	15	10	18	43	11	7	13	31	6	5	1	12	7	7	10	24	7	10	19	36	163
K02639_ferredoxin	5	9	3	17	1			1	3	3	6	12					5	4	6	15	3	3	6	12	57
K02640_cytochrome b6-f complex subunit 5			1	1	1		1	2																	3
K02641_ferredoxin--NADP+ reductase [EC:1.18.1.2]		1		1																					1
K02642_cytochrome b6-f complex subunit 6		1		1																					1
K02647_carbohydrate diacid regulator		1		1													1	1	1	3					4
K02650_type IV pilus assembly protein PilA	2	5	4	11	5	2	2	9	6	6	13	25	1	4	3	8	16	14	10	40	5	3	9	17	110
K02651_pilus assembly protein Flp/PilA	85	88	47	220	44	68	59	171	46	46	68	160	100	85	70	255	41	40	34	115	33	54	79	166	1087
K02652_type IV pilus assembly protein PilB	8	4	4	16	26	10	11	47	19	25	20	64	2	4	4	10	19	15	31	65	3	1	6	10	212
K02653_type IV pilus assembly protein PilC	11	6	4	21	29	9	9	47	15	24	21	60	5	8	5	18	17	17	27	61	9	2	6	17	224
K02654_leader peptidase (prepilin peptidase) / N-methyltransferase [EC:3.4.23.43 2.1.1.-]	18	9	3	30	32	10	15	57	19	29	32	80	5	8	5	18	29	26	34	89	6	3	17	26	300
K02655_type IV pilus assembly protein PilE	2	2	5	9	5	1	1	7	1	7		8	2	6	3	11	8	2	3	13					48
K02656_type IV pilus assembly protein PilF	3	2	2	7	5			5	1	5		6	1		1	2	2	1		3			2	2	25
K02657_twitching motility two-component system response regulator PilG	3	9	3	15	8	5	11	24	3	6	3	12	5	3	4	12	2	1	5	8	2	1		3	74
K02658_twitching motility two-component system response regulator PilH	6	11	5	22	4		2	6	2	5	2	9	3	5	3	11	2	1	3	6	1			1	55
K02659_twitching motility protein PilI		2	6	8	5			5	2	3	2	7	1	1	1	3	2	1		3					26
K02660_twitching motility protein PilJ	1	1		2	3		2	5	1	3		4		1		1	1	1	1	3					15
K02662_type IV pilus assembly protein PilM	16	3	3	22	36	6	13	55	20	28	22	70	4	8	5	17	18	18	32	68	6	3	10	19	251
K02663_type IV pilus assembly protein PilN	7	9	5	21	6	3	1	10	9	9	7	25	4	9	5	18	11	11	3	25	3	6	8	17	116
K02664_type IV pilus assembly protein PilO	26	11	6	43	18	3	3	24	16	30	24	70	9	12	5	26	27	17	24	68	8	7	11	26	257
K02665_type IV pilus assembly protein PilP	3	2	4	9	4	1		5	2	5	2	9	3	4	3	10	2	1	1	4	1		1	2	39
K02666_type IV pilus assembly protein PilQ			1	1	2		1	3	2	4		6		1	1	2	2	1		3	1			1	16
K02667_two-component system, NtrC family, response regulator PilR	1			1	4	1	1	6	2	4	1	7	1		1	2	3	1	1	5	1			1	22
K02668_two-component system, NtrC family, sensor histidine kinase PilS [EC:2.7.13.3]	5		1	6	10	1		11	5	7	2	14		2	1	3	3	4	1	8		1		1	43
K02669_twitching motility protein PilT	30	20	3	53	54	17	16	87	37	49	45	131	5	8	11	24	38	43	45	126	13	8	20	41	462
K02670_twitching motility protein PilU		1	1	2	8			8	4	11	3	18	1		2	3	5	2	3	10					41
K02671_type IV pilus assembly protein PilV	4	3	4	11	8	2	1	11	7	12	7	26	4	6	4	14	7	5	3	15					77
K02672_type IV pilus assembly protein PilW	7	3		10	13	1	1	15	6	9	13	28	4	5		9	12	9	7	28	1		2	3	93
K02673_type IV pilus assembly protein PilX	1	1	2	4	5	1	1	7		5	1	6	1	3	1	5	1		3	4					26
K02674_type IV pilus assembly protein PilY1					2			2		1		1													3
K02676_type IV pilus assembly protein PilZ	1	2	7	10	5		1	6	6	9	1	16	3	3	1	7	2	1	2	5			1	1	45
K02680_prepilin peptidase dependent protein B									1			1					2			2					3
K02683_DNA primase small subunit [EC:2.7.7.102]	2	1		3																		1	1	2	5
K02684_DNA primase small subunit [EC:2.7.7.102]									1			1													1
K02686_primosomal replication protein N	5	4	4	13	2			2	1	2		3	1	1	4	6									24
K02687_ribosomal protein L11 methyltransferase [EC:2.1.1.-]	13	6	4	23	29	19	31	79	20	31	27	78	4	6	4	14	30	20	36	86	4	4	8	16	296
K02688_transcriptional regulator, propionate catabolism operon regulatory protein										1		1													1
K02689_photosystem I P700 chlorophyll a apoprotein A1							1	1																	1
K02690_photosystem I P700 chlorophyll a apoprotein A2							1	1																	1
K02691_photosystem I subunit VII	1	3	2	6	1	1	1	3																	9
K02692_photosystem I subunit II	1	1		2																					2
K02693_photosystem I subunit IV	1	1	1	3																					3
K02694_photosystem I subunit III	1	2	1	4																					4
K02696_photosystem I subunit VIII	1	2	1	4	2		1	3																	7
K02697_photosystem I subunit IX	1	1		2	1		1	2																	4
K02698_photosystem I subunit X	4	2	2	8																					8
K02699_photosystem I subunit XI	1	2	1	4																					4
K02700_photosystem I subunit XII		1	1	2			1	1																	3
K02702_photosystem I 4.8kDa protein	1	3	1	5																					5
K02703_photosystem II P680 reaction center D1 protein [EC:1.10.3.9]	2	1	2	5			1	1																	6
K02704_photosystem II CP47 chlorophyll apoprotein	1			1			1	1																	2
K02705_photosystem II CP43 chlorophyll apoprotein		1		1			1	1																	2
K02706_photosystem II P680 reaction center D2 protein [EC:1.10.3.9]		3		3	1		1	2																	5
K02707_photosystem II cytochrome b559 subunit alpha	1	2	3	6	1		1	2																	8
K02708_photosystem II cytochrome b559 subunit beta		1	1	2																					2
K02709_photosystem II PsbH protein	3	3	3	9	1		1	2																	11
K02710_photosystem II PsbI protein	1		1	2			1	1																	3
K02711_photosystem II PsbJ protein	1	2	1	4	1		1	2																	6
K02712_photosystem II PsbK protein	1	2	2	5	2		1	3																	8
K02713_photosystem II PsbL protein	1	1		2	1			1																	3
K02714_photosystem II PsbM protein	1	1		2	2		1	3																	5
K02715_PsbN protein		1	1	2	1			1																	3
K02716_photosystem II oxygen-evolving enhancer protein 1			1	1																					1
K02717_photosystem II oxygen-evolving enhancer protein 2	3			3																					3
K02718_photosystem II PsbT protein	1	1	1	3																					3
K02719_photosystem II PsbU protein		1		1																					1
K02720_photosystem II cytochrome c550	2	1		3																					3
K02722_photosystem II PsbX protein	1		1	2																					2
K02723_photosystem II PsbY protein	1	2	2	5																					5
K02724_photosystem II PsbZ protein	1	1	2	4	1	1	1	3																	7
K02725_20S proteasome subunit alpha 6 [EC:3.4.25.1]									1			1													1
K02726_20S proteasome subunit alpha 2 [EC:3.4.25.1]									1			1													1
K02727_20S proteasome subunit alpha 7 [EC:3.4.25.1]									1			1													1
K02729_20S proteasome subunit alpha 5 [EC:3.4.25.1]									1			1													1
K02730_20S proteasome subunit alpha 1 [EC:3.4.25.1]									1			1													1
K02734_20S proteasome subunit beta 4 [EC:3.4.25.1]									1			1													1
K02742_SprT protein	1	3	4	8	9	2	5	16	4	4	4	12	1	1	1	3	7	1	7	15					54
K02760_cellobiose PTS system EIIB component [EC:2.7.1.196 2.7.1.205]					2		2	4																	4
K02761_cellobiose PTS system EIIC component							2	2		1		1													3
K02768_fructose PTS system EIIA component [EC:2.7.1.202]																		2		2		2	1	3	5
K02770_fructose PTS system EIIBC or EIIC component [EC:2.7.1.202]					1			1	2			2					1	4	1	6			1	1	10
K02774_galactitol PTS system EIIB component [EC:2.7.1.200]									1			1					1	1	1	3					4
K02775_galactitol PTS system EIIC component																	1	1	1	3					3
K02779_glucose PTS system EIICB or EIICBA component [EC:2.7.1.199]					2			2															1	1	3
K02781_glucitol/sorbitol PTS system EIIA component [EC:2.7.1.198]		1		1	2			2	2	1		3					1	1	3	5		4	3	7	18
K02782_glucitol/sorbitol PTS system EIIB component [EC:2.7.1.198]		2	1	3	1			1	2		1	3					1	1	1	3		1	2	3	13
K02783_glucitol/sorbitol PTS system EIIC component					1			1	2		1	3					1	1	1	3					7
K02784_phosphocarrier protein HPr	27	25	27	79	34	14	15	63	30	38	30	98	17	26	18	61	22	22	32	76	7	19	18	44	421
K02793_mannose PTS system EIIA component [EC:2.7.1.191]	8	13	13	34	8	2	3	13	10	16	11	37	4	12	4	20	3	2	4	9	4	4	1	9	122
K02798_mannitol PTS system EIIA component [EC:2.7.1.197]			1	1					1		1	2					3	2	4	9		2	1	3	15
K02800_mannitol PTS system EIICBA or EIICB component [EC:2.7.1.197]			1	1	1			1					1			1	1	2	1	4			1	1	8
K02803_N-acetylglucosamine PTS system EIIB component [EC:2.7.1.193]	3			3	3			3	1	2	2	5					2	1	5	8	2	1	3	6	25
K02804_N-acetylglucosamine PTS system EIICBA or EIICB component [EC:2.7.1.193]					2			2	1		4	5						1		1			1	1	9
K02805_dTDP-4-amino-4,6-dideoxygalactose transaminase [EC:2.6.1.59]	2		2	4	4	2	1	7	5	3	4	12					3		6	9			1	1	33
K02806_nitrogen PTS system EIIA component [EC:2.7.1.-]	6	4	6	16	3		2	5	8	4	2	14	5	7	4	16	2	5	2	9	3		1	4	64
K02821_ascorbate PTS system EIIA or EIIAB component [EC:2.7.1.194]									2		2	4					2	1	2	5					9
K02822_ascorbate PTS system EIIB component [EC:2.7.1.194]									2		2	4		1		1	1	2	1	4					9
K02823_dihydroorotate dehydrogenase electron transfer subunit	3			3	15	14	11	40	4	11	14	29		1		1	16	9	18	43		3	3	6	122
K02824_uracil permease					1			1																	1
K02825_pyrimidine operon attenuation protein / uracil phosphoribosyltransferase [EC:2.4.2.9]	33	18	16	67	59	38	48	145	31	43	55	129	18	22	6	46	37	29	74	140	13	18	22	53	580
K02834_ribosome-binding factor A	49	40	34	123	80	49	56	185	49	62	81	192	29	34	15	78	55	43	87	185	31	33	62	126	889
K02835_peptide chain release factor 1	12	10	6	28	45	36	43	124	33	44	42	119	6	12	6	24	35	27	44	106	8	5	9	22	423
K02836_peptide chain release factor 2	18	12	3	33	49	35	41	125	37	40	43	120	9	8	7	24	40	29	47	116	7	7	12	26	444
K02837_peptide chain release factor 3	1			1	13	2	6	21	21	24	13	58					24	15	12	51	2			2	133
K02838_ribosome recycling factor	28	28	11	67	83	40	51	174	43	53	62	158	23	21	17	61	45	37	72	154	26	15	44	85	699
K02841_heptosyltransferase I [EC:2.4.-.-]	2		1	3	8	1	5	14	3	10	2	15		3	2	5	2		1	3	1		1	2	42
K02843_heptosyltransferase II [EC:2.4.-.-]	3	2	1	6	11	2	8	21	5	9		14	5	5		10	2	2	4	8	1			1	60
K02844_UDP-glucose:(heptosyl)LPS alpha-1,3-glucosyltransferase [EC:2.4.1.-]		3	3	6	11	2	4	17	2	2	2	6	2	3		5		1	8	9					43
K02847_O-antigen ligase [EC:2.4.1.-]	1			1	1			1		7	6	13		1		1	1	1	1	3					19
K02849_heptosyltransferase III [EC:2.4.-.-]			1	1			1	1		1		1		3	1	4									7
K02851_UDP-GlcNAc:undecaprenyl-phosphate/decaprenyl-phosphate GlcNAc-1-phosphate transferase [EC:2.7.8.33 2.7.8.35]	16	3	4	23	36	43	37	116	13	33	33	79	3	2	7	12	28	28	42	98	8	5	12	25	353
K02856_L-rhamnose-H+ transport protein					3	1	4	8	1	3	1	5					1		2	3					16
K02860_16S rRNA processing protein RimM	28	10	9	47	56	42	50	148	36	49	59	144	8	16	14	38	45	35	53	133	8	9	27	44	554
K02862_putative membrane protein	4	2	2	8	3	4	7	14	9	6	13	28	2	3	1	6	11	12	13	36	2	3	5	10	102
K02863_large subunit ribosomal protein L1	35	25	17	77	59	44	44	147	42	51	52	145	16	20	13	49	42	35	65	142	14	12	26	52	612
K02864_large subunit ribosomal protein L10	36	29	18	83	80	47	51	178	43	52	56	151	14	17	17	48	49	36	64	149	12	14	31	57	666
K02866_large subunit ribosomal protein L10e	2	1	2	5									1		1	2					3	3	3	9	16
K02867_large subunit ribosomal protein L11	41	42	32	115	75	54	56	185	45	61	73	179	35	32	30	97	53	47	82	182	36	37	62	135	893
K02868_large subunit ribosomal protein L11e									1			1													1
K02869_large subunit ribosomal protein L12	1	1		2	1			1							1	1					4	4	5	13	17
K02871_large subunit ribosomal protein L13	43	38	27	108	85	50	57	192	44	62	66	172	23	36	21	80	44	44	71	159	32	23	47	102	813
K02872_large subunit ribosomal protein L13Ae									1			1													1
K02873_large subunit ribosomal protein L13e									1			1													1
K02874_large subunit ribosomal protein L14	61	53	53	167	95	58	72	225	50	65	75	190	40	40	45	125	61	40	82	183	43	54	71	168	1058
K02876_large subunit ribosomal protein L15	38	25	22	85	83	49	57	189	41	55	69	165	18	23	24	65	47	40	65	152	27	27	38	92	748
K02877_large subunit ribosomal protein L15e	1	2		3									1			1					2	2	3	7	11
K02878_large subunit ribosomal protein L16	49	51	33	133	81	43	51	175	47	59	63	169	34	32	36	102	52	38	75	165	27	41	58	126	870
K02879_large subunit ribosomal protein L17	51	36	26	113	88	51	58	197	49	62	68	179	24	32	33	89	52	37	77	166	31	34	61	126	870
K02881_large subunit ribosomal protein L18	48	53	40	141	82	56	71	209	49	64	86	199	37	41	31	109	55	39	91	185	35	40	62	137	980
K02882_large subunit ribosomal protein L18Ae									1			1													1
K02883_large subunit ribosomal protein L18e	2	2		4					1			1	1		1	2			1	1	2	4	2	8	16
K02884_large subunit ribosomal protein L19	39	40	34	113	79	52	68	199	47	60	74	181	25	37	31	93	51	40	72	163	30	24	48	102	851
K02885_large subunit ribosomal protein L19e	2	1		3											1	1					2	1	2	5	9
K02886_large subunit ribosomal protein L2	23	12	13	48	54	43	47	144	39	47	52	138	21	15	9	45	41	29	54	124	9	11	20	40	539
K02887_large subunit ribosomal protein L20	57	50	37	144	93	57	59	209	42	63	76	181	41	42	46	129	58	42	77	177	46	32	57	135	975
K02888_large subunit ribosomal protein L21	41	35	38	114	91	50	63	204	50	66	76	192	20	32	25	77	57	46	81	184	31	31	52	114	885
K02889_large subunit ribosomal protein L21e													1			1					1	4	2	7	8
K02890_large subunit ribosomal protein L22	44	43	37	124	79	50	44	173	45	57	65	167	26	31	32	89	55	40	70	165	23	26	32	81	799
K02892_large subunit ribosomal protein L23	81	73	46	200	110	63	65	238	59	74	85	218	54	62	56	172	66	46	97	209	58	50	85	193	1230
K02895_large subunit ribosomal protein L24	74	62	51	187	87	60	71	218	52	59	88	199	45	44	35	124	68	49	84	201	52	42	77	171	1100
K02896_large subunit ribosomal protein L24e									1			1													1
K02897_large subunit ribosomal protein L25	23	23	12	58	66	38	38	142	41	52	65	158	10	14	9	33	47	34	55	136	11	15	24	50	577
K02898_large subunit ribosomal protein L26e									1			1													1
K02899_large subunit ribosomal protein L27	61	66	41	168	102	59	62	223	55	75	82	212	46	49	51	146	58	45	100	203	54	50	71	175	1127
K02901_large subunit ribosomal protein L27e									1			1													1
K02902_large subunit ribosomal protein L28	51	56	50	157	93	48	58	199	49	72	87	208	35	44	33	112	57	41	83	181	47	40	65	152	1009
K02903_large subunit ribosomal protein L28e									1			1													1
K02904_large subunit ribosomal protein L29	78	78	55	211	88	56	59	203	57	58	81	196	62	46	59	167	61	51	87	199	53	51	76	180	1156
K02906_large subunit ribosomal protein L3	31	20	15	66	74	47	51	172	35	45	54	134	12	23	15	50	43	42	70	155	20	20	37	77	654
K02907_large subunit ribosomal protein L30	80	67	54	201	88	52	55	195	53	74	102	229	56	42	43	141	55	47	91	193	49	49	77	175	1134
K02908_large subunit ribosomal protein L30e	1	1		2											1	1					1	1	1	3	6
K02909_large subunit ribosomal protein L31	58	64	46	168	81	59	65	205	52	75	90	217	47	49	34	130	60	45	96	201	48	45	58	151	1072
K02910_large subunit ribosomal protein L31e	2	1		3					1			1	1			1			1	1	3	4	3	10	16
K02911_large subunit ribosomal protein L32	40	40	40	120	68	33	49	150	43	58	66	167	34	31	28	93	55	36	67	158	28	32	36	96	784
K02912_large subunit ribosomal protein L32e	1	1		2											1	1					2	3	3	8	11
K02913_large subunit ribosomal protein L33	45	54	55	154	87	58	55	200	53	63	71	187	44	59	45	148	52	38	75	165	46	38	60	144	998
K02914_large subunit ribosomal protein L34	14	22	31	67	37	19	28	84	30	49	35	114	14	13	15	42	33	25	38	96	16	7	12	35	438
K02916_large subunit ribosomal protein L35	61	81	54	196	103	54	75	232	56	80	90	226	45	54	48	147	71	56	103	230	46	61	76	183	1214
K02918_large subunit ribosomal protein L35e									1			1													1
K02919_large subunit ribosomal protein L36	21	25	19	65	30	18	27	75	27	27	29	83	10	16	14	40	29	13	22	64	14	15	22	51	378
K02920_large subunit ribosomal protein L36e									1			1													1
K02921_large subunit ribosomal protein L37Ae																							1	1	1
K02922_large subunit ribosomal protein L37e	1			1																					1
K02923_large subunit ribosomal protein L38e									1			1													1
K02924_large subunit ribosomal protein L39e					1			1																	1
K02926_large subunit ribosomal protein L4	18	15	15	48	63	40	50	153	34	46	52	132	7	13	10	30	39	35	63	137	12	12	17	41	541
K02929_large subunit ribosomal protein L44e	2	1		3					1			1									3	1		4	8
K02930_large subunit ribosomal protein L4e	1	1		2	1			1							1	1					1	2	3	6	10
K02931_large subunit ribosomal protein L5	39	30	25	94	75	46	59	180	42	54	60	156	21	25	18	64	50	42	66	158	16	27	34	77	729
K02933_large subunit ribosomal protein L6	42	28	19	89	79	46	50	175	51	58	71	180	27	24	16	67	52	45	77	174	17	19	37	73	758
K02934_large subunit ribosomal protein L6e									1			1													1
K02935_large subunit ribosomal protein L7/L12	41	40	35	116	75	49	60	184	50	69	68	187	25	27	38	90	54	41	72	167	25	23	34	82	826
K02936_large subunit ribosomal protein L7Ae	1			1															1	1	2	3	3	8	10
K02938_large subunit ribosomal protein L8e									1			1													1
K02939_large subunit ribosomal protein L9	40	39	16	95	77	51	59	187	45	60	68	173	21	31	16	68	49	38	76	163	24	25	38	87	773
K02940_large subunit ribosomal protein L9e									1			1													1
K02942_large subunit ribosomal protein LP1									1			1													1
K02943_large subunit ribosomal protein LP2									1			1													1
K02945_small subunit ribosomal protein S1	9	5	1	15	30	24	35	89	30	27	27	84	2	1	4	7	30	21	28	79	2	4	3	9	283
K02946_small subunit ribosomal protein S10	61	60	45	166	86	53	59	198	52	64	76	192	35	59	42	136	48	46	85	179	41	46	61	148	1019
K02948_small subunit ribosomal protein S11	56	49	35	140	97	47	62	206	54	65	72	191	28	45	37	110	47	41	75	163	35	43	55	133	943
K02949_small subunit ribosomal protein S11e									1			1													1
K02950_small subunit ribosomal protein S12	45	48	30	123	81	49	61	191	47	64	61	172	34	34	27	95	42	44	73	159	32	41	49	122	862
K02951_small subunit ribosomal protein S12e									1			1													1
K02952_small subunit ribosomal protein S13	59	68	50	177	92	60	64	216	49	66	80	195	42	54	36	132	54	47	78	179	43	42	69	154	1053
K02953_small subunit ribosomal protein S13e									1			1													1
K02954_small subunit ribosomal protein S14	69	76	68	213	108	51	62	221	61	81	97	239	50	63	45	158	63	53	100	216	80	66	94	240	1287
K02955_small subunit ribosomal protein S14e									1			1													1
K02956_small subunit ribosomal protein S15	53	71	49	173	99	54	70	223	59	70	89	218	56	53	39	148	61	44	93	198	48	51	73	172	1132
K02959_small subunit ribosomal protein S16	60	43	37	140	82	59	67	208	47	49	66	162	37	42	36	115	52	34	78	164	42	32	63	137	926
K02960_small subunit ribosomal protein S16e									1			1													1
K02961_small subunit ribosomal protein S17	50	64	47	161	90	61	66	217	53	66	78	197	31	47	38	116	65	41	71	177	35	24	44	103	971
K02962_small subunit ribosomal protein S17e	2	2	1	5					1			1	1		2	3					3	3	4	10	19
K02963_small subunit ribosomal protein S18	70	61	53	184	75	50	60	185	49	63	81	193	45	53	45	143	57	44	88	189	49	53	73	175	1069
K02965_small subunit ribosomal protein S19	62	81	59	202	97	60	78	235	59	69	85	213	54	55	55	164	60	45	91	196	69	61	65	195	1205
K02966_small subunit ribosomal protein S19e	1	1		2											1	1					2	3	2	7	10
K02967_small subunit ribosomal protein S2	16	16	7	39	53	31	36	120	28	38	44	110	6	11	6	23	29	23	50	102	5	6	16	27	421
K02968_small subunit ribosomal protein S20	41	56	38	135	98	56	73	227	54	73	82	209	36	41	32	109	68	45	81	194	34	33	48	115	989
K02970_small subunit ribosomal protein S21	46	64	41	151	60	31	37	128	43	42	42	127	43	49	32	124	24	17	28	69	14	22	21	57	656
K02971_small subunit ribosomal protein S21e									1			1													1
K02974_small subunit ribosomal protein S24e	1	1		2																	1	3	1	5	7
K02975_small subunit ribosomal protein S25e	1	1	1	3					1			1	1		1	2			1	1	2	3	2	7	14
K02976_small subunit ribosomal protein S26e	1	1		2									1		1	2					2	1	3	6	10
K02978_small subunit ribosomal protein S27e		1	1	2																	3	3	1	7	9
K02979_small subunit ribosomal protein S28e	2	2		4											1	1			1	1	4	4	3	11	17
K02981_small subunit ribosomal protein S2e									1			1													1
K02982_small subunit ribosomal protein S3	24	20	5	49	49	25	37	111	29	47	38	114	7	13	12	32	35	27	36	98	7	13	15	35	439
K02983_small subunit ribosomal protein S30e									1			1													1
K02984_small subunit ribosomal protein S3Ae	1	1		2											1	1			1	1	2	2	3	7	11
K02985_small subunit ribosomal protein S3e									1			1													1
K02986_small subunit ribosomal protein S4	32	32	19	83	71	53	51	175	41	54	61	156	17	17	19	53	44	37	57	138	25	17	34	76	681
K02987_small subunit ribosomal protein S4e	1	1	1	3									1			1					2	4	3	9	13
K02988_small subunit ribosomal protein S5	38	22	17	77	65	38	45	148	33	42	49	124	19	15	23	57	39	30	60	129	16	14	32	62	597
K02989_small subunit ribosomal protein S5e									1			1													1
K02990_small subunit ribosomal protein S6	46	38	40	124	87	49	59	195	42	58	68	168	29	34	19	82	60	41	71	172	26	43	51	120	861
K02991_small subunit ribosomal protein S6e	1	1	1	3											2	2		1	1	2	3	1	3	7	14
K02992_small subunit ribosomal protein S7	40	39	34	113	81	46	63	190	46	64	60	170	28	29	25	82	53	47	73	173	34	33	50	117	845
K02994_small subunit ribosomal protein S8	60	58	47	165	98	53	64	215	51	63	72	186	45	36	32	113	54	49	86	189	47	34	52	133	1001
K02995_small subunit ribosomal protein S8e	2	1		3					1			1	1		2	3					3	2	2	7	14
K02996_small subunit ribosomal protein S9	50	34	38	122	81	47	52	180	38	59	67	164	23	28	20	71	47	38	73	158	22	22	39	83	778
K02997_small subunit ribosomal protein S9e									1			1													1
K02998_small subunit ribosomal protein SAe									1			1													1
K03007_DNA-directed RNA polymerases I, II, and III subunit RPABC5									1			1													1
K03012_DNA-directed RNA polymerase II subunit RPB4									1			1													1
K03013_DNA-directed RNA polymerases I, II, and III subunit RPABC1			1	1					1			1													2
K03014_DNA-directed RNA polymerases I, II, and III subunit RPABC2		1		1											1	1					1	1	1	3	5
K03016_DNA-directed RNA polymerases I, II, and III subunit RPABC3									1			1													1
K03027_DNA-directed RNA polymerases I and III subunit RPAC1									1			1													1
K03030_26S proteasome regulatory subunit N11									1			1													1
K03033_26S proteasome regulatory subunit N3									1			1													1
K03040_DNA-directed RNA polymerase subunit alpha [EC:2.7.7.6]	24	10	11	45	61	40	43	144	42	46	40	128	10	6	9	25	36	38	44	118	12	15	25	52	512
K03041_DNA-directed RNA polymerase subunit A' [EC:2.7.7.6]		1		1																		1	1	2	3
K03043_DNA-directed RNA polymerase subunit beta [EC:2.7.7.6]	5	3		8	20	22	18	60	16	18	15	49		1	3	4	15	18	20	53	1	1	1	3	177
K03046_DNA-directed RNA polymerase subunit beta' [EC:2.7.7.6]	2	1	1	4	17	18	19	54	16	13	19	48		1	1	2	12	14	19	45			2	2	155
K03047_DNA-directed RNA polymerase subunit D [EC:2.7.7.6]	2	1		3	1			1							1	1			1	1	2	1	2	5	11
K03049_DNA-directed RNA polymerase subunit E' [EC:2.7.7.6]	1	1		2									1		1	2					3	2	2	7	11
K03050_DNA-directed RNA polymerase subunit E" [EC:2.7.7.6]	2	1		3											1	1					1	3	3	7	11
K03051_DNA-directed RNA polymerase subunit F [EC:2.7.7.6]	1	2	1	4									1		1	2					2	2	2	6	12
K03053_DNA-directed RNA polymerase subunit H [EC:2.7.7.6]	1	1		2															1	1	3	4	4	11	14
K03057_transcription factor S	1	1		2									1		1	2									4
K03058_DNA-directed RNA polymerase subunit N [EC:2.7.7.6]	2			2									1		1	2			1	1	2	5	5	12	17
K03059_DNA-directed RNA polymerase subunit P [EC:2.7.7.6]	2	1		3											1	1									4
K03060_DNA-directed RNA polymerase subunit omega [EC:2.7.7.6]	62	48	42	152	87	48	62	197	43	59	69	171	44	56	46	146	43	34	73	150	43	40	61	144	960
K03061_26S proteasome regulatory subunit T1									1			1													1
K03063_26S proteasome regulatory subunit T3									1			1													1
K03070_preprotein translocase subunit SecA [EC:7.4.2.8]	6	4	1	11	31	24	23	78	29	18	21	68	1	3	4	8	15	19	23	57	2	1	1	4	226
K03071_preprotein translocase subunit SecB	5	15	7	27	6	2	6	14	14	11	9	34	4	5	5	14	9	3	1	13	2		1	3	105
K03072_preprotein translocase subunit SecD	5	1	3	9	17	6	8	31	14	11	18	43	2		1	3	10	15	14	39	2	4	5	11	136
K03073_preprotein translocase subunit SecE	52	54	51	157	88	44	62	194	45	58	73	176	39	46	33	118	59	44	73	176	33	29	54	116	937
K03074_preprotein translocase subunit SecF	3	6	4	13	23	8	11	42	14	17	25	56	2	5	2	9	15	12	14	41	2	2	5	9	170
K03075_preprotein translocase subunit SecG	53	30	21	104	87	54	58	199	49	60	79	188	41	30	15	86	62	39	85	186	40	39	70	149	912
K03076_preprotein translocase subunit SecY	18	8	6	32	47	33	33	113	28	36	36	100	5	3	5	13	37	37	44	118	7	8	8	23	399
K03077_L-ribulose-5-phosphate 4-epimerase [EC:5.1.3.4]	2	1	1	4	9	3	9	21		1	7	8	3	1		4		2	1	3	3	1	2	6	46
K03078_3-dehydro-L-gulonate-6-phosphate decarboxylase [EC:4.1.1.85]																		1		1					1
K03079_L-ribulose-5-phosphate 3-epimerase [EC:5.1.3.22]	2	2	1	5	1	3	4	8	7	16	8	31	1	1	1	3	5	4	3	12		1	1	2	61
K03086_RNA polymerase primary sigma factor	15	5	3	23	46	43	41	130	19	30	29	78	7	6	4	17	22	19	36	77	5	6	8	19	344
K03087_RNA polymerase nonessential primary-like sigma factor	1	1		2	1	1		2	1	1		2													6
K03088_RNA polymerase sigma-70 factor, ECF subfamily	411	345	233	989	1228	851	1052	3131	511	697	788	1996	271	251	189	711	720	543	969	2232	185	220	434	839	9898
K03089_RNA polymerase sigma-32 factor	1	3	7	11	4		4	8	15	9	4	28	2	6	2	10	7	2	1	10	3		1	4	71
K03090_RNA polymerase sigma-B factor	15	6	3	24	50	44	52	146	11	21	42	74	10	3	11	24	23	24	57	104	16	16	27	59	431
K03091_RNA polymerase sporulation-specific sigma factor	4		1	5		5	4	9	2	4	6	12		1	2	3	6	3	5	14	3	2	10	15	58
K03092_RNA polymerase sigma-54 factor	8	8	3	19	22	11	16	49	20	26	15	61	3	4	2	9	15	12	9	36	1	1	2	4	178
K03094_S-phase kinase-associated protein 1			1	1					3			3													4
K03095_SprT-like protein						2	1	3																	3
K03097_casein kinase II subunit alpha [EC:2.7.11.1]									1			1													1
K03098_apolipoprotein D and lipocalin family protein		1		1	5	2	2	9	2	5	2	9	1	2		3	2	1	2	5					27
K03100_signal peptidase I [EC:3.4.21.89]	38	25	15	78	89	68	83	240	63	70	88	221	29	20	14	63	67	53	77	197	16	15	37	68	867
K03101_signal peptidase II [EC:3.4.23.36]	34	31	13	78	72	44	58	174	46	60	70	176	18	20	13	51	49	38	77	164	14	16	30	60	703
K03103_multiple inositol-polyphosphate phosphatase / 2,3-bisphosphoglycerate 3-phosphatase [EC:3.1.3.62 3.1.3.80]									1			1													1
K03105_signal recognition particle subunit SRP19	1	1		2					1			1			1	1					2	3	2	7	11
K03106_signal recognition particle subunit SRP54 [EC:3.6.5.4]	12	10	2	24	45	32	32	109	29	37	35	101	3	4	5	12	25	28	41	94	6	5	10	21	361
K03107_signal recognition particle subunit SRP68									1			1													1
K03109_signal recognition particle subunit SRP9									1			1													1
K03110_fused signal recognition particle receptor	15	13	7	35	46	33	36	115	28	44	40	112	9	7	4	20	35	24	46	105	8	7	8	23	410
K03111_single-strand DNA-binding protein	59	51	37	147	196	176	186	558	91	102	144	337	41	31	39	111	109	88	185	382	39	65	80	184	1719
K03113_translation initiation factor 1	5	7	6	18	13	3	12	28	8	7	8	23	4		3	7	9	1	5	15	7	9	8	24	115
K03115_casein kinase II subunit beta							1	1																	1
K03116_sec-independent protein translocase protein TatA	84	65	58	207	170	96	116	382	72	106	126	304	76	66	55	197	91	63	144	298	68	81	122	271	1659
K03117_sec-independent protein translocase protein TatB	2	7	8	17	36	12	15	63	23	22	33	78	4	5	9	18	15	8	20	43	4	3	10	17	236
K03118_sec-independent protein translocase protein TatC	27	10	6	43	68	45	65	178	39	47	51	137	14	18	10	42	35	34	64	133	14	15	28	57	590
K03119_taurine dioxygenase [EC:1.14.11.17]	1	2	2	5			2	2	1			1		1		1									9
K03120_transcription initiation factor TFIID TATA-box-binding protein	2	1		3			1	1	1			1			1	1					3	2	2	7	13
K03124_transcription initiation factor TFIIB	16	5		21									5		7	12			3	3	18	22	21	61	97
K03126_transcription initiation factor TFIID subunit 12									1			1													1
K03130_transcription initiation factor TFIID subunit 5							2	2											1	1					3
K03136_transcription initiation factor TFIIE subunit alpha	2	1	1	4									1		2	3					3	2	3	8	15
K03143_transcription initiation factor TFIIH subunit 3									1			1													1
K03144_transcription initiation factor TFIIH subunit 4									1			1													1
K03147_phosphomethylpyrimidine synthase [EC:4.1.99.17]		2	1	3	14	16	19	49	14	16	11	41	1			1	11	10	9	30	1		2	3	127
K03149_thiazole synthase [EC:2.8.1.10]	13	8	5	26	40	33	34	107	31	31	28	90	7	10	2	19	33	21	27	81	3	4	9	16	339
K03150_2-iminoacetate synthase [EC:4.1.99.19]		2		2	9	6	3	18	1	3	2	6					2	2	5	9			2	2	37
K03151_tRNA uracil 4-sulfurtransferase [EC:2.8.1.4]							2	2	3	1	1	5							1	1	1		4	5	13
K03152_protein deglycase [EC:3.5.1.124]									1			1											1	1	2
K03153_glycine oxidase [EC:1.4.3.19]	4	3	2	9	12	16	19	47	8	8	9	25	3	1	1	5	12	14	12	38	2	2	1	5	129
K03154_sulfur carrier protein	24	32	11	67	67	50	54	171	34	66	66	166	31	24	15	70	46	33	59	138	18	17	37	72	684
K03163_DNA topoisomerase I [EC:5.6.2.1]	1			1																	1	3	2	6	7
K03166_DNA topoisomerase VI subunit A [EC:5.6.2.2]	1	2		3					1	2		3	1			1					1	2	2	5	12
K03167_DNA topoisomerase VI subunit B [EC:5.6.2.2]	2	1		3			1	1	1	2		3									1	1	2	4	11
K03168_DNA topoisomerase I [EC:5.6.2.1]	9	2	2	13	25	14	20	59	23	19	17	59	1	1	2	4	20	16	21	57	3	2	3	8	200
K03169_DNA topoisomerase III [EC:5.6.2.1]	3	2		5	12	11	11	34	5	7	5	17	2		1	3	3	2	14	19	2		2	4	82
K03177_tRNA pseudouridine55 synthase [EC:5.4.99.25]	19	9	7	35	45	34	47	126	31	37	47	115	11	6	6	23	41	30	54	125	8	3	14	25	449
K03179_4-hydroxybenzoate polyprenyltransferase [EC:2.5.1.39]	5	9	4	18	27	10	18	55	15	29	11	55	5	8	2	15	10	6	16	32	2	1	4	7	182
K03181_chorismate lyase [EC:4.1.3.40]	1	1		2					1	1		2													4
K03182_4-hydroxy-3-polyprenylbenzoate decarboxylase [EC:4.1.1.98]	5	3	3	11	13	7	16	36	5	6	6	17	1			1	3	4	5	12	1	2	1	4	81
K03183_demethylmenaquinone methyltransferase / 2-methoxy-6-polyprenyl-1,4-benzoquinol methylase [EC:2.1.1.163 2.1.1.201]	23	7	8	38	55	26	37	118	30	43	47	120	8	6	4	18	35	23	41	99	7	8	13	28	421
K03185_2-octaprenyl-6-methoxyphenol hydroxylase [EC:1.14.13.-]		2		2	5			5	6	4	5	15	1	1		2	4	2		6					30
K03186_flavin prenyltransferase [EC:2.5.1.129]	17	10	10	37	33	15	21	69	6	21	11	38	10	16	3	29	5	7	15	27	5	9	10	24	224
K03187_urease accessory protein	2	5	3	10	1	2	2	5	3	2		5	6	4	3	13			2	2	4	5	4	13	48
K03188_urease accessory protein	1	1	2	4	5	9	8	22	3	4	6	13	4	1	1	6	4	5	2	11	3	4	5	12	68
K03189_urease accessory protein	1	7	4	12	11	11	10	32	1	11	7	19	2			2	6	7	9	22	2	2	2	6	93
K03190_urease accessory protein	1	2		3	9	10	8	27	5	9	8	22	3	2		5	6	5	6	17	1	2	2	5	79
K03192_urease accessory protein		1	1	2	2		1	3	6	7	9	22		1		1	2		2	4					32
K03194_type IV secretion system protein VirB1					6	3	8	17	2	1		3						1		1					21
K03195_type IV secretion system protein VirB10			1	1	4		1	5	4	3	2	9					1	1		2					17
K03196_type IV secretion system protein VirB11 [EC:7.4.2.8]		2		2	3		1	4	4	3	2	9					2	1		3					18
K03197_type IV secretion system protein VirB2	6	10	5	21	8	2	3	13	8	4	8	20			2	2	4	2		6					62
K03198_type IV secretion system protein VirB3	4	12	6	22	9	2	3	14	8	2	7	17					3	3		6					59
K03199_type IV secretion system protein VirB4 [EC:7.4.2.8]		1		1	2		1	3	5	2	1	8					2	1		3					15
K03200_type IV secretion system protein VirB5					3		1	4	3	2		5						1		1					10
K03201_type IV secretion system protein VirB6					3	1	2	6	5	1	1	7					2	1		3					16
K03202_type IV secretion system protein VirB7											1	1													1
K03203_type IV secretion system protein VirB8		1		1	4			4	6	3	5	14					2	2		4					23
K03204_type IV secretion system protein VirB9	1	1	1	3	4		1	5	5	4	6	15			1	1	3	1		4					28
K03205_type IV secretion system protein VirD4 [EC:7.4.2.8]	1	1		2	40	44	51	135	5	5	6	16					4	8	12	24	3		4	7	184
K03206_azobenzene reductase [EC:1.7.1.6]										1		1													1
K03207_colanic acid biosynthesis protein WcaH [EC:3.6.1.-]							1	1	1	1		2													3
K03208_colanic acid biosynthesis glycosyl transferase WcaI	8	5	1	14	26	22	22	70	11	16	17	44		1	2	3	24	27	26	77	2	4	6	12	220
K03210_preprotein translocase subunit YajC	43	37	24	104	61	30	31	122	33	52	49	134	30	25	21	76	40	29	46	115	19	17	25	61	612
K03212_23S rRNA (uracil747-C5)-methyltransferase [EC:2.1.1.189]					2			2		1		1											1	1	4
K03214_RNA methyltransferase, TrmH family [EC:2.1.1.-]					3			3	2	3		5					1	1	1	3					11
K03215_23S rRNA (uracil1939-C5)-methyltransferase [EC:2.1.1.190]	11	5	2	18	38	26	40	104	12	21	13	46		5	3	8	18	14	33	65	1	4	4	9	250
K03216_tRNA (cytidine/uridine-2'-O-)-methyltransferase [EC:2.1.1.207]	5	9	4	18	32	10	10	52	16	24	18	58	1	11	4	16	6	6	8	20	1		2	3	167
K03217_YidC/Oxa1 family membrane protein insertase	14	4	5	23	44	29	29	102	28	41	50	119	13	6	6	25	37	32	51	120	4	10	13	27	416
K03218_23S rRNA (guanosine2251-2'-O)-methyltransferase [EC:2.1.1.185]	12	10	2	24	38	33	34	105	17	26	37	80	5	2	5	12	33	20	41	94	5	4	13	22	337
K03222_type III secretion protein J		1	1	2													1			1					3
K03223_type III secretion protein L					2			2																	2
K03225_type III secretion protein Q					4			4																	4
K03226_type III secretion protein R			2	2	3		1	4		3		3					1			1					10
K03227_type III secretion protein S	1	3	2	6									1			1									7
K03229_type III secretion protein U																	1			1					1
K03231_elongation factor 1-alpha		1		1					1			1									1	1	1	3	5
K03236_translation initiation factor 1A	2	1		3					1			1			1	1					4	2	3	9	14
K03237_translation initiation factor 2 subunit 1	1	1		2																	1	3	1	5	7
K03238_translation initiation factor 2 subunit 2	2	1		3					1			1	1		1	2					2	3	3	8	14
K03239_translation initiation factor eIF-2B subunit alpha									1			1													1
K03242_translation initiation factor 2 subunit 3	1	1		2											1	1					1	1	1	3	6
K03243_translation initiation factor 5B	1	1		2																		2	1	3	5
K03250_translation initiation factor 3 subunit E									1			1													1
K03259_translation initiation factor 4E									2			2													2
K03262_translation initiation factor 5									1			1													1
K03263_translation initiation factor 5A	1	2		3									1		1	2					3	3	3	9	14
K03264_translation initiation factor 6	1	2		3	1			1							1	1					1		3	4	9
K03265_peptide chain release factor subunit 1	1	1		2											1	1					2	1	2	5	8
K03269_UDP-2,3-diacylglucosamine hydrolase [EC:3.6.1.54]	5	6	8	19	19	6	7	32	12	14	10	36	5	7	2	14	14	10	6	30	1	2	4	7	138
K03270_3-deoxy-D-manno-octulosonate 8-phosphate phosphatase (KDO 8-P phosphatase) [EC:3.1.3.45]	10	7	4	21	23	6	13	42	11	19	10	40	2	7	4	13	10	7	4	21	4	1	5	10	147
K03271_D-sedoheptulose 7-phosphate isomerase [EC:5.3.1.28]	9	11	8	28	77	56	67	200	22	33	39	94	12	10	5	27	33	39	67	139	9	13	14	36	524
K03272_D-beta-D-heptose 7-phosphate kinase / D-beta-D-heptose 1-phosphate adenosyltransferase [EC:2.7.1.167 2.7.7.70]					1	7	5	13	4	8	2	14					3	3	4	10		1	2	3	40
K03273_D-glycero-D-manno-heptose 1,7-bisphosphate phosphatase [EC:3.1.3.82 3.1.3.83]	10	8	12	30	33	32	31	96	13	21	7	41	7	11	4	22	11	12	27	50	5	2	6	13	252
K03274_ADP-L-glycero-D-manno-heptose 6-epimerase [EC:5.1.3.20]	1	2	2	5	9	7	10	26	4	7		11	2	1		3	1	1	5	7			2	2	54
K03281_chloride channel protein, CIC family	2	4	1	7	41	23	33	97	5	6	1	12		1	2	3	7	6	2	15	1			1	135
K03282_large conductance mechanosensitive channel	13	36	22	71	85	34	50	169	35	50	57	142	20	19	15	54	47	23	49	119	12	17	23	52	607
K03283_heat shock 70kDa protein 1/2/6/8									1			1													1
K03284_magnesium transporter	40	21	10	71	78	27	20	125	27	47	34	108	13	8	14	35	31	23	68	122	20	18	39	77	538
K03286_OmpA-OmpF porin, OOP family	18	11	11	40	50	7	25	82	56	39	40	135	11	7	3	21	37	12	12	61	2	4	4	10	349
K03288_MFS transporter, MHS family, citrate/tricarballylate:H+ symporter						1		1																	1
K03292_glycoside/pentoside/hexuronide:cation symporter, GPH family					1			1	1		2	3													4
K03293_amino acid transporter, AAT family													1			1									1
K03294_basic amino acid/polyamine antiporter, APA family	7	2	3	12	34	18	28	80	5	10	9	24	6	6	1	13	3	2	11	16	4	3	3	10	155
K03296_hydrophobic/amphiphilic exporter-1 (mainly G- bacteria), HAE1 family	1			1	12	4	1	17	7	12	4	23					2	4		6	1			1	48
K03297_small multidrug resistance pump	5	2	1	8	3	1	2	6	9	11	8	28		1		1	5	5	9	19	6	5	8	19	81
K03298_drug/metabolite transporter, DME family	2			2	3	5	4	12	6	4	17	27					7	10	12	29	1	1	2	4	74
K03299_gluconate:H+ symporter, GntP family	1	1	3	5	8	2	2	12	4	4	13	21	2	2		4	4	6	2	12		1		1	55
K03301_ATP:ADP antiporter, AAA family	3	2	1	6	5	2	2	9	7	6	4	17		1	1	2	6	4	6	16	1	2	1	4	54
K03303_lactate permease	1	2	3	6	16	12	18	46	7	8	15	30	2	1	1	4	7	9	9	25			2	2	113
K03304_tellurite resistance protein		1		1	1			1																	2
K03305_proton-dependent oligopeptide transporter, POT family	4	5	1	10	31	9	10	50	11	13	12	36	1	3	2	6	9	8	15	32		1		1	135
K03306_inorganic phosphate transporter, PiT family	6	10	5	21	46	24	22	92	6	12	6	24	6	8	4	18	3	5	25	33	4	4	9	17	205
K03307_solute:Na+ symporter, SSS family	2	5	6	13	45	15	35	95	46	35	42	123	3	4	2	9	31	27	28	86	1			1	327
K03308_neurotransmitter:Na+ symporter, NSS family					1			1	11	2	6	19					5	7	6	18	1			1	39
K03309_dicarboxylate/amino acid:cation (Na+ or H+) symporter, DAACS family	3			3	4		1	5	6	5	5	16			1	1	3	3	1	7		2		2	34
K03310_alanine or glycine:cation symporter, AGCS family					2			2	18	14	15	47					21	14	4	39					88
K03311_branched-chain amino acid:cation transporter, LIVCS family									1			1					2			2					3
K03312_glutamate:Na+ symporter, ESS family	1			1					2		1	3						1		1					5
K03313_Na+:H+ antiporter, NhaA family	1	2	1	4	23	6	14	43	20	21	27	68	3		3	6	14	16	44	74	4	2	9	15	210
K03314_Na+:H+ antiporter, NhaB family																							1	1	1
K03315_Na+:H+ antiporter, NhaC family	1			1					4	4	2	10					3	1		4					15
K03316_monovalent cation:H+ antiporter, CPA1 family		2	1	3	18	6	9	33	15	9	7	31					14	13	9	36					103
K03317_concentrative nucleoside transporter, CNT family	3	1	1	5	3	2	8	13	9	7	12	28	1	1		2	8	9		17					65
K03319_divalent anion:Na+ symporter, DASS family	2			2			1	1		2		2			1	1									6
K03320_ammonium transporter, Amt family	9	9	6	24	43	40	47	130	23	32	39	94	9	3	6	18	27	26	41	94	10	8	16	34	394
K03321_sulfate permease, SulP family			2	2	6		2	8	14	15	6	35	2	1		3	19	11	4	34			2	2	84
K03322_manganese transport protein	1	4	2	7	31	17	19	67	2	6	4	12	2	5		7	5	2	9	16			1	1	110
K03324_phosphate:Na+ symporter	2	1		3					2	2		4	1	1		2			1	1		2	1	3	13
K03325_arsenite transporter					13	7	3	23	19	14	12	45	1		1	2	15	8	8	31	1			1	102
K03327_multidrug resistance protein, MATE family	9	7	1	17	33	11	23	67	33	32	36	101		3	1	4	30	18	13	61	3	2	4	9	259
K03328_polysaccharide transporter, PST family														1		1						1		1	2
K03330_glutamyl-tRNA(Gln) amidotransferase subunit E [EC:6.3.5.7]		1		1																	2		1	3	4
K03331_L-xylulose reductase [EC:1.1.1.10]					1	1	1	3	1	2	2	5						1		1					9
K03332_fructan beta-fructosidase [EC:3.2.1.80]					4		2	6	6	2	4	12		1		1		1		1					20
K03333_cholesterol oxidase [EC:1.1.3.6]					13	3	1	17	7	8	4	19	1		1	2	5	2	13	20	3	1	3	7	65
K03335_inosose dehydratase [EC:4.2.1.44]	14	3	4	21	29	15	22	66	11	13	22	46	4	5		9	18	20	16	54	3	5	9	17	213
K03336_3D-(3,5/4)-trihydroxycyclohexane-1,2-dione acylhydrolase (decyclizing) [EC:3.7.1.22]	2	1	1	4	8	7	8	23	4	6	12	22	2			2	9	6	10	25	1			1	77
K03337_5-deoxy-glucuronate isomerase [EC:5.3.1.30]	5	4	1	10	15	11	9	35	8	8	17	33	3	3	2	8	14	17	10	41	3	5	2	10	137
K03338_5-dehydro-2-deoxygluconokinase [EC:2.7.1.92]	5			5	10	6	7	23	1	5	11	17	1			1	9	6	8	23	2	4	4	10	79
K03342_para-aminobenzoate synthetase / 4-amino-4-deoxychorismate lyase [EC:2.6.1.85 4.1.3.38]		1		1			4	4	4		6	10		1		1	3	3	1	7					23
K03347_cullin 1									1			1													1
K03357_anaphase-promoting complex subunit 10									1			1													1
K03361_F-box and WD-40 domain protein CDC4																			1	1					1
K03365_cytosine/creatinine deaminase [EC:3.5.4.1 3.5.4.21]	5	3	2	10	32	7	7	46	7	10	8	25	4		2	6	10	8	21	39	2	3	7	12	138
K03366_meso-butanediol dehydrogenase / (S,S)-butanediol dehydrogenase / diacetyl reductase [EC:1.1.1.- 1.1.1.76 1.1.1.304]						1	2	3	2	1	4	7	1			1	1	3	3	7	1		1	2	20
K03367_D-alanine--poly(phosphoribitol) ligase subunit 1 [EC:6.1.1.13]							1	1																	1
K03379_cyclohexanone monooxygenase [EC:1.14.13.22]					4		5	9	4	1	7	12					4	3	2	9	1	1	1	3	33
K03380_phenol 2-monooxygenase (NADPH) [EC:1.14.13.7]					1		1	2					1	1		2	1	1		2					6
K03381_catechol 1,2-dioxygenase [EC:1.13.11.1]		1		1																		1	2	3	4
K03383_cyanuric acid amidohydrolase [EC:3.5.2.15]							1	1														1		1	2
K03385_nitrite reductase (cytochrome c-552) [EC:1.7.2.2]	1			1					2	1		3													4
K03386_peroxiredoxin 2/4 [EC:1.11.1.24]	2	4	1	7	4	2	4	10	4	5	1	10		4	1	5	1			1	1	1		2	35
K03387_NADH-dependent peroxiredoxin subunit F [EC:1.8.1.-]					1			1									1			1					2
K03392_aminocarboxymuconate-semialdehyde decarboxylase [EC:4.1.1.45]	14	3		17	15	17	11	43	2	11	4	17	3	5	4	12	3	1	7	11		5	8	13	113
K03394_precorrin-2/cobalt-factor-2 C20-methyltransferase [EC:2.1.1.130 2.1.1.151]	2	1	1	4	2	4	3	9	3	1	7	11			2	2	8	6	9	23	4	5	3	12	61
K03395_aminoglycoside 3-N-acetyltransferase I [EC:2.3.1.60]	5	1	1	7	4	5	4	13	5	5	7	17	2			2	2		5	7	1		1	2	48
K03396_S-(hydroxymethyl)glutathione synthase [EC:4.4.1.22]	1		1	2			1	1	1	1		2	2	1	1	4	1	1	2	4					13
K03399_cobalt-precorrin-7 (C5)-methyltransferase [EC:2.1.1.289]	2	1	1	4											1	1					3		3	6	11
K03402_transcriptional regulator of arginine metabolism	23	9	6	38	37	13	20	70	15	27	37	79	12	15	11	38	22	22	32	76	12	16	15	43	344
K03404_magnesium chelatase subunit D [EC:6.6.1.1]	1			1	3	4	4	11			3	3			1	1	2	3	6	11					27
K03405_magnesium chelatase subunit I [EC:6.6.1.1]	5	2	3	10	29	18	24	71	13	21	18	52	4	6	2	12	17	16	19	52	2	1	6	9	206
K03406_methyl-accepting chemotaxis protein	4	5	5	14	15	3	15	33	21	11	7	39	5	7	2	14	18	17	6	41	1		3	4	145
K03407_two-component system, chemotaxis family, sensor kinase CheA [EC:2.7.13.3]	1	2	2	5	4		2	6	3	2	1	6	1	1	1	3	3	3	2	8					28
K03408_purine-binding chemotaxis protein CheW	4	4	4	12	5	1	5	11	5	7	2	14	3	9	3	15	8	6	2	16	6	3	1	10	78
K03409_chemotaxis protein CheX		1	1	2	2		1	3					5	4		9	2		1	3	5			5	22
K03410_chemotaxis protein CheC	4	3		7	5		3	8	5	1	1	7	2	2	1	5	6	5	3	14			1	1	42
K03411_chemotaxis protein CheD [EC:3.5.1.44]	2	2	1	5	2			2	3	2	2	7		2		2	2	3	1	6			2	2	24
K03412_two-component system, chemotaxis family, protein-glutamate methylesterase/glutaminase [EC:3.1.1.61 3.5.1.44]	13	9	5	27	21	6	8	35	25	12	18	55	5	5	2	12	16	16	12	44	6	1	5	12	185
K03413_two-component system, chemotaxis family, chemotaxis protein CheY	9	16	15	40	18	1	10	29	9	9	15	33	9	14	9	32	11	8	8	27	13	7	4	24	185
K03414_chemotaxis protein CheZ							2	2		1		1	1	1		2							1	1	6
K03415_two-component system, chemotaxis family, chemotaxis protein CheV									1			1													1
K03417_methylisocitrate lyase [EC:4.1.3.30]	2	3	3	8	11	5	5	21	3	6	5	14		2	2	4	4	1	4	9					56
K03424_TatD DNase family protein [EC:3.1.21.-]	20	14	13	47	78	43	46	167	34	51	54	139	7	3	7	17	48	36	53	137	6	9	22	37	544
K03426_NAD+ diphosphatase [EC:3.6.1.22]	2	3	3	8	24	8	10	42	11	12	17	40	3	2		5	15	11	12	38	3		4	7	140
K03427_type I restriction enzyme M protein [EC:2.1.1.72]	1	2	1	4	70	47	48	165	51	31	48	130			4	4	61	64	70	195	4		2	6	504
K03428_magnesium-protoporphyrin O-methyltransferase [EC:2.1.1.11]	3	2	3	8						1		1													9
K03429_processive 1,2-diacylglycerol beta-glucosyltransferase [EC:2.4.1.315]					8	5	8	21	1	2	3	6							1	1		1		1	29
K03430_2-aminoethylphosphonate-pyruvate transaminase [EC:2.6.1.37]		1	1	2			2	2	3		1	4	1	1		2	1			1	1			1	12
K03431_phosphoglucosamine mutase [EC:5.4.2.10]	9	4	3	16	40	28	25	93	18	23	27	68	2	1	5	8	17	16	39	72	1	1	8	10	267
K03432_proteasome alpha subunit [EC:3.4.25.1]	5	5		10	16	10	5	31	4	7	17	28			6	6	12	8	14	34	5	5	9	19	128
K03433_proteasome beta subunit [EC:3.4.25.1]	5	5	2	12	22	14	9	45	4	9	12	25	2	2	4	8	11	11	16	38	5	6	7	18	146
K03434_N-acetylglucosaminylphosphatidylinositol deacetylase [EC:3.5.1.89]									1			1													1
K03435_LacI family transcriptional regulator, fructose operon transcriptional repressor														1		1									1
K03436_DeoR family transcriptional regulator, fructose operon transcriptional repressor		2	1	3	8	4	4	16	2	1	4	7	1			1	5	3	3	11	1		5	6	44
K03437_RNA methyltransferase, TrmH family	12	8	4	24	44	20	28	92	29	29	31	89	3	6	5	14	24	20	18	62	1	4	5	10	291
K03438_16S rRNA (cytosine1402-N4)-methyltransferase [EC:2.1.1.199]	16	9	3	28	67	37	41	145	27	42	49	118	6	13	4	23	34	27	43	104	6	4	12	22	440
K03439_tRNA (guanine-N7-)-methyltransferase [EC:2.1.1.33]	4	10	3	17	34	4	12	50	20	28	29	77	3	5	1	9	20	11	14	45	2		1	3	201
K03441_aquaglyceroporin related protein, other eukaryote	1			1						1		1													2
K03442_small conductance mechanosensitive channel			2	2	40	2	7	49	30	29	20	79		2		2	39	33	35	107	1	1		2	241
K03446_MFS transporter, DHA2 family, multidrug resistance protein		2	6	8	36	31	48	115	1	2	2	5	5	3	1	9	2	3	2	7			1	1	145
K03449_MFS transporter, CP family, cyanate transporter	2	1		3	12	16	9	37	6	5	9	20		1		1	9	4	8	21		2	4	6	88
K03451_betaine/carnitine transporter, BCCT family									3			3					1	1		2					5
K03453_bile acid:Na+ symporter, BASS family	2			2					5	3	6	14						2	3	5	3		1	4	25
K03455_monovalent cation:H+ antiporter-2, CPA2 family	17	7	2	26	18	8	10	36	43	60	40	143	1	4	4	9	40	45	37	122	15	23	15	53	389
K03457_nucleobase:cation symporter-1, NCS1 family	3	5	1	9	43	26	42	111	8	8	7	23	6	2	5	13	8	9	17	34	2	7	13	22	212
K03462_nicotinamide phosphoribosyltransferase [EC:2.4.2.12]			1	1	2			2	1	1		2					1			1					6
K03464_muconolactone D-isomerase [EC:5.3.3.4]	1	4	5	10	4			4	1	3	1	5	16	5	1	22	3	2	1	6	2	4	2	8	55
K03465_thymidylate synthase (FAD) [EC:2.1.1.148]	12	8	3	23	26	21	24	71	19	14	24	57	9	5	6	20	16	21	41	78	9	9	18	36	285
K03466_DNA segregation ATPase FtsK/SpoIIIE, S-DNA-T family	7	2	1	10	64	57	64	185	24	30	32	86	4		5	9	21	19	45	85	1	3	7	11	386
K03469_ribonuclease HI [EC:3.1.26.4]	13	8	7	28	34	12	27	73	26	28	35	89	6	12	7	25	38	29	22	89	6	7	8	21	325
K03470_ribonuclease HII [EC:3.1.26.4]	25	16	7	48	60	42	40	142	27	41	53	121	11	15	5	31	44	32	56	132	14	12	28	54	528
[truncated: 4,563 more rows]

## Sheet: Pathway Detection
Presence/absence of complete metabolic pathways detected within the metagenomes, determined using Kegg reconstruct
				The Ridge			New Harbour			Mitchell Peninsula			Tibetan Plateau			Spitsbergen Svalbard			Alexandra Fjord Highlands
Metabolic_Interest	Biochemical_Process	Module_ID	Module_Name	TR1	TR2	TR3	NH1	NH2	NH3	MP1	MP2	MP3	TP1	TP2	TP3	SS1	SS2	SS3	AFH1	AFH2	AFH3
Carbohydrate metabolism	Central carbohydrate metabolism	M00001	Glycolysis (Embden-Meyerhof pathway), glucose => pyruvate	1	1	1	1	1	1	1	1	1	1	1	1	1	1	1	1	1	1
Carbohydrate metabolism	Central carbohydrate metabolism	M00002	Glycolysis, core module involving three-carbon compounds	1	1	1	1	1	1	1	1	1	1	1	1	1	1	1	1	1	1
Carbohydrate metabolism	Central carbohydrate metabolism	M00003	Gluconeogenesis, oxaloacetate => fructose-6P	1	1	1	1	1	1	1	1	1	1	1	1	1	1	1	1	1	1
Carbohydrate metabolism	Central carbohydrate metabolism	M00307	Pyruvate oxidation, pyruvate => acetyl-CoA	1	1	1	1	1	1	1	1	1	0	0	1	1	1	1	1	1	1
Carbohydrate metabolism	Central carbohydrate metabolism	M00009	Citrate cycle (TCA cycle, Krebs cycle)	1	1	1	1	1	1	1	1	1	1	1	1	1	0	1	1	1	1
Carbohydrate metabolism	Central carbohydrate metabolism	M00010	Citrate cycle, first carbon oxidation, oxaloacetate => 2-oxoglutarate	1	1	1	1	1	1	1	1	1	1	1	1	1	0	1	1	1	1
Carbohydrate metabolism	Central carbohydrate metabolism	M00011	Citrate cycle, second carbon oxidation, 2-oxoglutarate => oxaloacetate	1	1	1	1	1	1	1	1	1	1	1	1	1	1	1	1	1	1
Carbohydrate metabolism	Central carbohydrate metabolism	M00004	Pentose phosphate pathway	1	1	1	1	1	1	1	1	1	1	1	1	1	1	1	1	1	1
Carbohydrate metabolism	Central carbohydrate metabolism	M00006	Pentose phosphate pathway, oxidative phase, glucose 6P => ribulose 5P	1	1	1	1	1	1	1	1	1	1	1	1	1	1	1	1	1	1
Carbohydrate metabolism	Central carbohydrate metabolism	M00007	Pentose phosphate pathway, non-oxidative phase, fructose 6P => ribose 5P	1	1	1	1	1	1	1	1	1	1	1	1	1	1	1	1	1	1
Carbohydrate metabolism	Central carbohydrate metabolism	M00580	Pentose phosphate pathway, archaea, fructose 6P => ribose 5P	0	0	0	0	0	1	1	1	0	0	0	0	0	0	0	0	0	0
Carbohydrate metabolism	Central carbohydrate metabolism	M00005	PRPP biosynthesis, ribose 5P => PRPP	1	1	1	1	1	1	1	1	1	1	1	1	1	1	1	1	1	1
Carbohydrate metabolism	Central carbohydrate metabolism	M00008	Entner-Doudoroff pathway	1	0	0	1	1	0	1	0	0	0	0	0	0	0	0	0	1	0
Carbohydrate metabolism	Central carbohydrate metabolism	M00308	Semi-phosphorylative Entner-Doudoroff pathway, gluconate => glycerate-3P	1	1	1	1	1	1	0	1	1	0	1	0	0	0	0	0	0	0
Carbohydrate metabolism	Central carbohydrate metabolism	M00631	D-Galacturonate degradation (bacteria), D-galacturonate => pyruvate + D-glyceraldehyde 3P	0	0	1	0	0	1	1	0	1	0	0	0	0	0	0	0	0	0
Carbohydrate metabolism	Other carbohydrate metabolism	M00061	D-Glucuronate degradation, D-glucuronate => pyruvate + D-glyceraldehyde 3P	1	1	1	1	1	0	1	1	0	0	0	0	1	0	0	0	0	0
Carbohydrate metabolism	Other carbohydrate metabolism	M00632	Galactose degradation	1	1	1	1	1	1	1	1	1	1	1	1	1	0	1	1	1	1
Carbohydrate metabolism	Other carbohydrate metabolism	M00552	D-galactonate degradation	1	1	1	1	1	1	1	0	1	0	0	0	1	0	0	0	1	1
Carbohydrate metabolism	Other carbohydrate metabolism	M00854	Glycogen biosynthesis	1	1	1	1	1	1	1	1	1	1	1	1	1	1	0	1	1	1
Carbohydrate metabolism	Other carbohydrate metabolism	M00855	Glycogen degradation, glycogen => glucose-6P	1	1	1	1	1	1	0	0	1	0	0	0	0	0	0	0	0	0
Carbohydrate metabolism	Other carbohydrate metabolism	M00565	Trehalose biosynthesis, D-glucose 1P => trehalose	1	0	1	1	1	1	1	1	1	1	0	0	1	0	0	0	0	0
Carbohydrate metabolism	Other carbohydrate metabolism	M00549	Nucleotide sugar biosynthesis	1	1	1	1	1	1	1	1	1	0	0	1	1	1	0	1	1	1
Carbohydrate metabolism	Other carbohydrate metabolism	M00554	Nucleotide sugar biosynthesis	1	1	1	1	1	1	1	1	1	1	1	1	1	0	1	1	1	1
Carbohydrate metabolism	Other carbohydrate metabolism	M00909	UDP-N-acetyl-D-glucosamine biosynthesis	1	1	1	1	1	1	1	1	1	1	1	1	1	1	1	1	1	1
Carbohydrate metabolism	Other carbohydrate metabolism	M00012	Glyoxylate cycle	1	1	1	1	1	1	1	1	1	1	1	1	1	0	1	1	1	0
Carbohydrate metabolism	Other carbohydrate metabolism	M00373	Ethylmalonyl pathway	0	0	0	1	0	0	0	0	0	0	0	0	0	0	0	0	0	0
Carbohydrate metabolism	Other carbohydrate metabolism	M00741	Propanoyl-CoA metabolism	1	1	1	1	1	1	1	1	1	0	0	0	0	0	0	0	0	0
Energy metabolism	Carbon fixation	M00165	Calvin-Benson-Bassham Cycle	1	1	0	1	1	1	1	1	1	0	0	0	1	0	0	0	1	1
Energy metabolism	Carbon fixation	M00166	Reductive pentose phosphate cycle, ribulose-5P => glyceraldehyde-3P	1	1	1	1	1	1	1	1	1	1	1	1	1	0	1	1	1	1
Energy metabolism	Carbon fixation	M00167	Reductive pentose phosphate cycle, glyceraldehyde-3P => ribulose-5P	1	1	0	1	1	1	1	1	1	0	0	0	1	1	0	0	1	1
Energy metabolism	Carbon fixation	M00168	Crassulacean acid metabolism, dark	1	1	1	1	1	1	1	1	1	1	0	0	1	1	0	1	1	1
Energy metabolism	Carbon fixation	M00169	Crassulacean acid metabolism, light	1	1	1	1	1	1	1	0	1	0	0	1	1	1	0	1	1	1
Energy metabolism	Carbon fixation	M00579	Phosphate acetyltransferase-acetate kinase pathway	1	0	1	1	1	1	1	0	1	0	0	0	0	1	1	1	0	0
Energy metabolism	Methane metabolism	M00174	Methane oxidation, methanotroph, methane => formaldehyde	0	0	0	0	0	0	0	0	0	0	0	0	0	0	0	1	0	0
Energy metabolism	Methane metabolism	M00346	Formaldehyde assimilation, serine pathway	0	0	1	1	1	0	1	1	1	0	0	0	0	0	0	1	0	0
Energy metabolism	Methane metabolism	M00345	Formaldehyde assimilation, ribulose monophosphate pathway	0	0	0	0	0	1	1	0	0	0	0	0	0	0	0	0	0	0
Energy metabolism	Methane metabolism	M00378	F420 biosynthesis, archaea	0	0	0	0	0	0	0	0	0	1	1	1	1	0	0	1	1	0
Energy metabolism	Nitrogen/Sulfur metabolism	M00528	Nitrification, ammonia => nitrite	0	0	0	1	0	0	0	0	0	0	0	0	0	0	0	0	0	0
Energy metabolism	Nitrogen/Sulfur metabolism	M00531	Assimilatory nitrate reduction, nitrate => ammonia	1	1	1	0	1	1	0	1	1	0	0	0	0	0	0	0	0	0
Energy metabolism	Nitrogen/Sulfur metabolism	M00530	Dissimilatory nitrate reduction, nitrate => ammonia	0	0	0	0	0	0	1	1	1	0	0	0	0	0	0	1	0	0
Energy metabolism	Nitrogen/Sulfur metabolism	M00529	Denitrification, nitrate => nitrogen	0	0	0	0	0	0	1	0	0	0	0	0	0	0	0	0	0	0
Energy metabolism	Nitrogen/Sulfur metabolism	M00616	Sulfate-sulfur assimilation	0	0	0	0	0	0	0	1	0	0	0	0	0	0	0	0	0	0
Energy metabolism	Nitrogen/Sulfur metabolism	M00176	Assimilatory sulfate reduction	1	1	1	1	1	1	1	0	1	1	0	1	0	0	0	0	1	0
Energy metabolism	Nitrogen/Sulfur metabolism	M00595	Thiosulfate oxidation by SOX complex, thiosulfate => sulfate	1	0	1	1	0	0	0	0	0	0	0	0	1	1	0	0	0	0
Energy metabolism	Photosynthesis	M00161	Photosystem II	0	0	0	0	0	0	0	0	1	0	0	0	0	0	0	0	1	0
Energy metabolism	Photosynthesis	M00597	Anoxygenic photosystem II	0	0	0	0	1	0	0	0	0	0	0	0	0	0	0	1	1	1
Energy metabolism	ATP synthesis	M00144	NADH:quinone oxidoreductase, prokaryotes	1	1	1	1	1	1	1	1	1	0	0	0	1	0	1	0	0	0
Energy metabolism	ATP synthesis	M00142	NADH:ubiquinone oxidoreductase, mitochondria	0	0	0	0	0	0	0	0	1	0	0	0	0	0	0	0	0	0
Energy metabolism	ATP synthesis	M00149	Succinate dehydrogenase, prokaryotes	1	1	1	1	1	1	1	1	1	1	1	1	1	1	1	1	1	1
Energy metabolism	ATP synthesis	M00151	Cytochrome bc1 complex respiratory unit	1	1	1	1	1	1	1	1	1	1	1	1	1	1	1	1	1	1
Energy metabolism	ATP synthesis	M00155	Cytochrome c oxidase, prokaryotes	1	1	1	1	1	1	1	1	1	1	1	1	1	1	1	1	1	1
Energy metabolism	ATP synthesis	M00153	Cytochrome bd ubiquinol oxidase	0	0	0	1	1	0	0	1	0	0	0	0	1	1	1	0	0	0
Energy metabolism	ATP synthesis	M00417	Cytochrome o ubiquinol oxidase	0	0	0	0	0	0	1	0	0	0	0	0	0	0	0	0	0	0
Energy metabolism	ATP synthesis	M00156	Cytochrome c oxidase, cbb3-type	0	0	0	1	0	0	1	0	0	0	0	0	1	1	0	0	0	0
Energy metabolism	ATP synthesis	M00157	F-type ATPase, prokaryotes and chloroplasts	1	1	1	1	1	1	1	1	1	1	1	1	1	1	1	1	1	1
Energy metabolism	ATP synthesis	M00159	V-type ATPase, prokaryotes	0	0	0	0	0	1	0	0	0	1	1	1	0	0	0	1	0	0
Lipid metabolism	Lipid metabolism	M00082	Fatty acid biosynthesis, initiation	1	1	1	1	1	1	1	1	1	0	0	1	1	1	1	1	1	1
Lipid metabolism	Lipid metabolism	M00083	Fatty acid biosynthesis, elongation	1	1	1	1	1	1	1	1	1	1	1	1	1	1	1	1	1	1
Lipid metabolism	Lipid metabolism	M00085	Fatty acid elongation in mitochondria	0	0	0	1	0	0	0	0	0	0	0	0	0	0	0	0	0	0
Lipid metabolism	Lipid metabolism	M00086	beta-Oxidation, acyl-CoA synthesis	1	1	1	1	1	1	1	1	1	1	1	1	1	1	1	1	1	1
Lipid metabolism	Lipid metabolism	M00087	beta-Oxidation	1	1	1	1	1	1	1	1	1	1	0	0	1	1	0	1	1	1
Lipid metabolism	Lipid metabolism	M00088	Ketone body biosynthesis, acetyl-CoA => acetoacetate/3-hydroxybutyrate/acetone	0	0	0	0	0	0	1	0	0	1	1	1	0	0	0	1	1	0
Lipid metabolism	Lipid metabolism	M00861	beta-Oxidation, peroxisome, VLCFA	0	0	0	1	0	0	0	0	0	0	0	0	0	0	0	0	0	0
Lipid metabolism	Lipid metabolism	M00098	Acylglycerol degradation	1	1	1	1	1	1	1	1	1	0	1	1	1	1	1	1	0	0
Lipid metabolism	Lipid metabolism	M00091	Phosphatidylcholine (PC) biosynthesis, PE => PC	1	1	1	1	1	1	1	1	1	1	1	1	1	1	1	1	1	1
Lipid metabolism	Lipid metabolism	M00093	Phosphatidylethanolamine biosynthesis	1	1	1	1	1	1	1	1	1	1	1	1	1	1	1	1	1	1
Nucleotide metabolism	Nucleotide metabolism	M00048	Inosine monophosphate biosynthesis	1	1	1	1	1	1	1	1	1	1	1	1	1	1	1	1	1	1
Nucleotide metabolism	Nucleotide metabolism	M00049	Adenine ribonucleotide biosynthesis	1	1	1	1	1	1	1	1	1	1	1	1	1	1	1	1	1	1
Nucleotide metabolism	Nucleotide metabolism	M00050	Guanine ribonucleotide biosynthesis	1	1	1	1	1	1	1	1	1	1	1	1	1	1	1	1	1	1
Nucleotide metabolism	Nucleotide metabolism	M00546	Purine degradation	1	1	1	1	1	1	1	1	1	0	1	1	0	1	0	1	1	0
Nucleotide metabolism	Nucleotide metabolism	M00051	Uridine monophosphate biosynthesis	0	0	0	0	0	0	0	0	0	1	1	1	0	0	0	1	0	1
Nucleotide metabolism	Nucleotide metabolism	M00052	Pyrimidine ribonucleotide biosynthesis, UMP => UDP/UTP,CDP/CTP	1	1	1	1	1	1	1	1	1	1	1	1	1	1	1	1	1	1
Nucleotide metabolism	Nucleotide metabolism	M00053	Pyrimidine deoxyribonuleotide biosynthesis, CDP => dCTP	1	1	1	1	1	1	1	1	1	0	0	0	0	0	1	1	0	0
Nucleotide metabolism	Nucleotide metabolism	M00938	Pyrimidine deoxyribonuleotide biosynthesis, UDP => dTTP	1	1	1	1	1	1	1	1	1	0	0	0	0	0	1	1	0	0
Nucleotide metabolism	Nucleotide metabolism	M00046	Pyrimidine degradation, uracil => beta-alanine, thymine => 3-aminoisobutanoate	1	1	1	1	1	1	1	1	1	0	0	0	0	1	0	0	0	0
Amino acid metabolism	Amino acid metabolism	M00020	Serine biosynthesis, glycerate-3P => serine	1	1	1	1	1	1	1	1	1	1	1	1	1	1	1	1	1	1
Amino acid metabolism	Amino acid metabolism	M00018	Threonine biosynthesis, aspartate => homoserine => threonine	1	1	1	1	1	1	1	1	1	1	1	1	1	1	1	1	1	1
Amino acid metabolism	Amino acid metabolism	M00555	Betaine biosynthesis, choline => betaine	1	1	1	1	1	1	1	1	1	1	0	1	0	1	1	1	1	1
Amino acid metabolism	Amino acid metabolism	M00033	Ectoine biosynthesis, aspartate => ectoine	1	1	1	1	1	1	1	0	0	0	0	0	0	0	0	0	0	0
Amino acid metabolism	Amino acid metabolism	M00919	Ectoine degradation, ectoine => aspartate	0	0	0	1	0	0	0	0	0	0	0	0	0	0	0	0	0	0
Amino acid metabolism	Amino acid metabolism	M00021	Cysteine biosynthesis, serine => cysteine	1	1	1	1	1	1	1	1	1	1	1	0	1	1	0	1	1	1
Amino acid metabolism	Amino acid metabolism	M00338	Cysteine biosynthesis, homocysteine + serine => cysteine	1	1	1	1	1	1	1	1	1	1	1	1	1	1	1	1	1	0
Amino acid metabolism	Amino acid metabolism	M00017	Methionine biosynthesis, apartate => homoserine => methionine	1	1	1	1	1	1	1	1	1	1	0	1	0	0	0	0	1	0
Amino acid metabolism	Amino acid metabolism	M00034	Methionine salvage pathway	1	0	0	0	1	0	1	1	0	1	0	1	0	0	0	0	1	0
Amino acid metabolism	Amino acid metabolism	M00035	Methionine degradation	1	1	1	1	1	1	1	1	1	1	1	1	0	0	1	0	1	0
Amino acid metabolism	Amino acid metabolism	M00019	Valine/isoleucine biosynthesis, pyruvate => valine / 2-oxobutanoate => isoleucine	1	1	1	1	1	1	1	1	1	1	1	1	1	1	1	1	1	1
Amino acid metabolism	Amino acid metabolism	M00535	Isoleucine biosynthesis, pyruvate => 2-oxobutanoate	0	0	0	1	0	1	1	0	0	0	0	0	0	0	0	0	0	0
Amino acid metabolism	Amino acid metabolism	M00570	Isoleucine biosynthesis, threonine => 2-oxobutanoate => isoleucine	1	1	1	1	1	1	1	1	1	1	1	1	1	1	1	1	1	1
Amino acid metabolism	Amino acid metabolism	M00432	Leucine biosynthesis, 2-oxoisovalerate => 2-oxoisocaproate	1	1	1	1	1	1	1	1	1	1	1	1	1	1	1	1	1	1
Amino acid metabolism	Amino acid metabolism	M00036	Leucine degradation, leucine => acetoacetate + acetyl-CoA	1	1	1	1	1	1	1	0	0	0	0	0	0	0	0	0	0	0
Amino acid metabolism	Amino acid metabolism	M00016	Lysine biosynthesis, succinyl-DAP pathway, aspartate => lysine	1	1	1	1	1	1	1	1	1	1	1	1	1	1	1	1	1	1
Amino acid metabolism	Amino acid metabolism	M00527	Lysine biosynthesis, DAP aminotransferase pathway, aspartate => lysine	1	1	1	1	1	1	1	1	1	0	1	1	0	1	1	1	1	1
Amino acid metabolism	Amino acid metabolism	M00031	Lysine biosynthesis, mediated by LysW, 2-aminoadipate => lysine	0	0	0	0	0	1	0	0	1	1	1	1	0	1	0	1	1	0
Amino acid metabolism	Amino acid metabolism	M00028	Ornithine biosynthesis, glutamate => ornithine	1	1	1	1	1	1	1	1	1	1	1	1	1	1	1	1	1	1
Amino acid metabolism	Amino acid metabolism	M00844	Arginine biosynthesis, ornithine => arginine	1	1	1	1	1	1	1	1	1	1	1	1	1	1	1	1	1	1
Amino acid metabolism	Amino acid metabolism	M00845	Arginine biosynthesis, glutamate => acetylcitrulline => arginine	1	0	0	1	1	0	1	0	0	0	0	0	0	0	0	0	0	0
Amino acid metabolism	Amino acid metabolism	M00015	Proline biosynthesis, glutamate => proline	1	1	1	1	1	1	1	1	1	1	0	1	1	1	0	1	1	0
Amino acid metabolism	Amino acid metabolism	M00133	Polyamine biosynthesis, arginine => agmatine => putrescine => spermidine	1	1	1	1	1	1	1	1	1	1	1	1	1	1	1	1	1	1
Amino acid metabolism	Amino acid metabolism	M00134	Polyamine biosynthesis	1	1	0	1	1	1	1	0	1	0	1	1	0	0	0	0	0	1
Amino acid metabolism	Amino acid metabolism	M00135	GABA biosynthesis, eukaryotes, putrescine => GABA	1	1	1	1	1	1	1	1	1	1	0	1	1	0	1	1	0	0
Amino acid metabolism	Amino acid metabolism	M00026	Histidine biosynthesis	1	1	1	1	1	1	1	1	1	1	1	1	1	1	1	1	1	1
Amino acid metabolism	Amino acid metabolism	M00045	Histidine degradation	1	1	1	1	1	1	1	1	1	1	1	1	1	1	1	1	1	0
Amino acid metabolism	Amino acid metabolism	M00022	Shikimate pathway, phosphoenolpyruvate + erythrose-4P => chorismate	1	1	1	1	1	1	1	1	1	1	1	1	1	1	1	1	1	1
Amino acid metabolism	Amino acid metabolism	M00023	Tryptophan biosynthesis, chorismate => tryptophan	1	1	1	1	1	1	1	1	1	1	1	1	1	1	1	1	1	1
Amino acid metabolism	Amino acid metabolism	M00024	Phenylalanine biosynthesis, chorismate => phenylpyruvate => phenylalanine	0	0	0	0	1	0	0	0	0	0	0	0	0	0	0	0	0	0
Amino acid metabolism	Amino acid metabolism	M00025	Tyrosine biosynthesis, chorismate => HPP => tyrosine	0	0	0	0	1	0	0	0	0	0	0	0	0	0	0	0	0	0
Amino acid metabolism	Amino acid metabolism	M00040	Tyrosine biosynthesis, chorismate => HPP => tyrosine	0	0	0	0	1	0	0	0	0	0	0	0	0	0	0	0	0	0
Amino acid metabolism	Amino acid metabolism	M00044	Tyrosine degradation, tyrosine => homogentisate	0	0	0	0	1	0	0	0	0	0	0	0	0	0	0	0	0	0
Amino acid metabolism	Amino acid metabolism	M00533	Homoprotocatechuate degradation, homoprotocatechuate => 2-oxohept-3-enedioate	0	0	0	0	0	0	0	0	1	0	0	0	0	0	0	0	0	0
Amino acid metabolism	Amino acid metabolism	M00038	Tryptophan metabolism, tryptophan => kynurenine => 2-aminomuconate	1	1	1	1	1	1	1	1	1	0	0	0	0	0	0	0	1	0
Amino acid metabolism	Amino acid metabolism	M00027	GABA (gamma-Aminobutyrate) shunt	0	0	1	0	1	1	1	1	1	0	0	0	1	0	0	0	0	0
Amino acid metabolism	Amino acid metabolism	M00118	Glutathione biosynthesis, glutamate => glutathione	1	1	1	1	1	1	1	1	1	0	0	1	1	1	0	1	1	1
Amino acid metabolism	Amino acid metabolism	M00948	Hydroxyproline degradation, trans-4-hydroxy-L-proline => 2-oxoglutarate	0	0	0	1	0	0	1	0	0	0	0	0	0	0	0	0	0	0
Glycan metabolism	Lipopolysaccharide metabolism	M00063	CMP-KDO biosynthesis	1	1	1	1	1	1	1	1	1	0	0	1	1	1	1	1	1	1
Glycan metabolism	Lipopolysaccharide metabolism	M00064	ADP-L-glycero-D-manno-heptose biosynthesis	1	1	1	1	1	0	1	1	1	0	0	1	0	1	0	0	0	0
Metabolism of cofactors and vitamins	Cofactor/vitamin metabolism	M00896	Thiamine biosynthesis, archaea, AIR (+ NAD+) => TMP/TPP	0	0	0	0	0	0	0	0	0	1	0	1	0	0	0	0	1	0
Metabolism of cofactors and vitamins	Cofactor/vitamin metabolism	M00899	Thiamine salvage pathway, HMP/HET => TMP	1	1	1	1	1	1	1	1	1	1	1	1	1	0	1	1	0	0
Metabolism of cofactors and vitamins	Cofactor/vitamin metabolism	M00125	Riboflavin biosynthesis, plants and bacteria, GTP => riboflavin/FMN/FAD	1	1	1	1	1	1	1	1	1	0	1	1	1	0	1	1	1	1
Metabolism of cofactors and vitamins	Cofactor/vitamin metabolism	M00916	Pyridoxal-P biosynthesis, R5P + glyceraldehyde-3P + glutamine => pyridoxal-P	1	1	1	1	1	1	1	1	1	1	1	1	1	1	1	1	1	1
Metabolism of cofactors and vitamins	Cofactor/vitamin metabolism	M00115	NAD biosynthesis, aspartate => quinolinate => NAD	1	1	1	1	1	1	1	1	1	1	1	1	1	0	0	1	1	1
Metabolism of cofactors and vitamins	Cofactor/vitamin metabolism	M00912	NAD biosynthesis, tryptophan => quinolinate => NAD	1	1	1	1	1	1	1	1	1	1	0	0	0	0	0	0	1	0
Metabolism of cofactors and vitamins	Cofactor/vitamin metabolism	M00119	Pantothenate biosynthesis, valine/L-aspartate => pantothenate	1	1	1	1	1	1	1	1	1	1	1	1	1	1	1	1	1	1
Metabolism of cofactors and vitamins	Cofactor/vitamin metabolism	M00120	Coenzyme A biosynthesis, pantothenate => CoA	1	1	1	1	1	1	1	1	1	1	1	1	1	1	1	1	1	1
Metabolism of cofactors and vitamins	Cofactor/vitamin metabolism	M00572	Pimeloyl-ACP biosynthesis, BioC-BioH pathway, malonyl-ACP => pimeloyl-ACP	1	1	1	1	1	0	1	0	0	0	0	0	1	1	0	0	1	0
Metabolism of cofactors and vitamins	Cofactor/vitamin metabolism	M00123	Biotin biosynthesis	1	1	1	1	1	1	1	1	1	1	0	1	1	0	0	1	1	1
Metabolism of cofactors and vitamins	Cofactor/vitamin metabolism	M00881	Lipoic acid biosynthesis	1	1	1	1	1	1	1	1	1	1	1	1	1	1	1	1	1	1
Metabolism of cofactors and vitamins	Cofactor/vitamin metabolism	M00883	Lipoic acid biosynthesis, animals and bacteria, octanoyl-ACP => dihydrolipoyl-H => dihydrolipoyl-E2	1	1	1	1	0	1	0	0	0	1	1	1	0	0	0	0	0	0
Metabolism of cofactors and vitamins	Cofactor/vitamin metabolism	M00126	Tetrahydrofolate biosynthesis	1	1	1	1	1	1	1	1	1	1	1	1	1	1	0	1	1	1
Metabolism of cofactors and vitamins	Cofactor/vitamin metabolism	M00880	Molybdenum cofactor biosynthesis, GTP => molybdenum cofactor	1	1	1	1	1	1	1	1	1	1	1	1	1	1	1	1	1	1
Metabolism of cofactors and vitamins	Cofactor/vitamin metabolism	M00140	C1-unit interconversion, prokaryotes	1	1	1	1	1	1	1	0	1	1	0	0	0	0	1	0	0	0
Metabolism of cofactors and vitamins	Cofactor/vitamin metabolism	M00846	Siroheme biosynthesis	1	1	1	1	1	1	1	1	1	0	0	1	1	1	0	1	1	1
Metabolism of cofactors and vitamins	Cofactor/vitamin metabolism	M00868	Heme biosynthesis, animals and fungi, glycine => heme	1	1	0	1	1	1	0	0	1	0	0	0	0	0	1	1	1	0
Metabolism of cofactors and vitamins	Cofactor/vitamin metabolism	M00121	Heme biosynthesis, plants and bacteria, glutamate => heme	1	1	1	1	1	1	1	1	1	1	1	1	1	1	1	1	1	1
Metabolism of cofactors and vitamins	Cofactor/vitamin metabolism	M00926	Heme biosynthesis, bacteria, glutamyl-tRNA => coproporphyrin III => heme	1	1	1	1	1	1	1	1	1	1	0	1	0	0	0	0	0	0
Metabolism of cofactors and vitamins	Cofactor/vitamin metabolism	M00924	Cobalamin biosynthesis, anaerobic, uroporphyrinogen III => sirohydrochlorin => cobyrinate a,c-diamide	1	1	1	0	0	1	0	1	1	0	0	1	0	0	0	0	0	0
Metabolism of cofactors and vitamins	Cofactor/vitamin metabolism	M00122	Cobalamin biosynthesis, cobyrinate a,c-diamide => cobalamin	1	1	1	1	1	1	1	1	1	1	1	1	0	0	0	1	0	0
Metabolism of cofactors and vitamins	Cofactor/vitamin metabolism	M00116	Menaquinone biosynthesis, chorismate (+ polyprenyl-PP) => menaquinol	1	1	1	1	1	1	1	1	0	0	0	0	0	0	0	0	0	0
Metabolism of cofactors and vitamins	Cofactor/vitamin metabolism	M00847	Heme biosynthesis, archaea, siroheme => heme	0	0	0	0	0	0	0	0	0	0	0	0	0	0	0	0	1	0
Metabolism of cofactors and vitamins	Cofactor/vitamin metabolism	M00930	Menaquinone biosynthesis, futalosine pathway	1	0	1	1	1	1	1	1	1	0	0	0	0	0	0	1	1	1
Biosynthesis of terpenoids and polyketides	Terpenoid backbone biosynthesis	M00849	C5 isoprenoid biosynthesis, mevalonate pathway, archaea	0	0	0	0	0	0	0	0	0	1	1	0	0	0	0	0	1	0
Biosynthesis of terpenoids and polyketides	Terpenoid backbone biosynthesis	M00096	C5 isoprenoid biosynthesis, non-mevalonate pathway	1	1	1	1	1	1	1	1	1	1	1	0	1	1	1	1	1	1
Biosynthesis of terpenoids and polyketides	Terpenoid backbone biosynthesis	M00364	C10-C20 isoprenoid biosynthesis, bacteria	1	1	1	1	1	1	1	1	1	1	1	1	1	1	0	1	1	1
Biosynthesis of terpenoids and polyketides	Terpenoid backbone biosynthesis	M00365	C10-C20 isoprenoid biosynthesis, archaea	1	1	1	1	1	1	1	1	1	1	1	1	0	0	0	0	0	0
Biosynthesis of terpenoids and polyketides	Terpenoid backbone biosynthesis	M00367	C10-C20 isoprenoid biosynthesis, non-plant eukaryotes	0	0	0	1	0	0	0	0	0	0	0	0	0	0	0	0	0	0
Biosynthesis of terpenoids and polyketides	Type II polyketide biosynthesis	M00778	Type II polyketide backbone biosynthesis, acyl-CoA + malonyl-CoA => polyketide	0	0	0	1	0	0	0	1	1	0	0	0	0	0	0	0	0	0
Biosynthesis of terpenoids and polyketides	Polyketide sugar unit biosynthesis	M00793	dTDP-L-rhamnose biosynthesis	1	1	1	1	1	1	1	1	1	1	1	1	1	1	1	1	1	1
Xenobiotics biodegradation	Aromatics degradation	M00569	Catechol meta-cleavage	0	0	0	0	0	0	0	0	0	1	0	1	0	0	0	0	0	0
Xenobiotics biodegradation	Aromatics degradation	M00623	Phthalate degradation, phthalate => protocatechuate	0	0	1	0	0	0	0	0	0	0	0	0	0	0	0	0	0	0
Signature Modules	Drug resistance	M00627	beta-Lactam resistance, Bla system	1	1	1	1	1	1	1	1	1	0	0	1	0	0	0	1	1	0
Signature Modules	Drug resistance	M00642	Multidrug resistance, efflux pump MexJK-OprM	1	0	0	1	1	0	0	0	0	0	0	0	0	0	0	0	0	0
Module Set	Metabolic capacity	M00611	Oxygenic photosynthesis in plants and cyanobacteria	0	0	0	0	0	0	0	0	1	0	0	0	0	0	0	0	1	0
Module Set	Metabolic capacity	M00612	Anoxygenic photosynthesis in purple bacteria	0	0	0	0	1	0	0	0	0	0	0	0	0	0	0	0	1	1
Module Set	Metabolic capacity	M00615	Nitrate assimilation	1	1	1	0	1	1	0	1	1	0	0	0	0	0	0	0	0	0
			TOTAL	112	104	108	120	118	111	115	103	111	80	71	87	81	70	66	88	93	72
