# Supplementary material for: Atmospheric chemosynthesis is phylogenetically and geographically widespread and contributes significantly to carbon fixation throughout cold deserts
Source: ISME J. 2022 Aug 6;16(11):2547–60. doi: 10.1038/s41396-022-01298-5 (PMC9561532; doi:10.1038/s41396-022-01298-5)
Supplement: Supplementary file 17 — Supplementary 10 [file 41396_2022_1298_MOESM17_ESM.xlsx]

## Sheet: Sheet1
Presence/absence of metabolic marker genes within the assembled metagenome-assembled genomes
					Bin # and Genome ID
					46	197	180	193	44	45	74	124	131	199	215	75	187	210	16	201	90	102	73	30	181	151	176	66	34	88	106	200	177	175	146	87	139	28	148	222	179	92	69	141	48	64	82	110	105
Primary Metabolic interest	Sub-metabolic interest	Annotation	Gene	KO	TR114	TR113	TR110	TR115	TR118	TR11	TR121	TR123	TR125	TR127	TR129	TR130	TR134	TR13	TR14	TR15	TR18	TR19	TR210	TR212	TR213	TR216	TR21	TR220	TR222	TR223	TR226	TR22	TR23	TR24	TR25	TR26	TR27	TR28	TR29	TR310	TR311	TR312	TR313	TR314	TR316	TR317	TR319	TR31	TR320
Photosynthesis	Photosynthetic reaction centre	pscA	photosystem P840 reaction center large subunit	K08940	0	0	0	0	0	0	0	0	0	0	0	0	0	0	0	0	0	0	0	0	0	0	0	0	0	0	0	0	0	0	0	0	0	0	0	0	0	0	0	0	0	0	0	0	0
Photosynthesis	Photosynthetic reaction centre	pscB	photosystem P840 reaction center iron-sulfur protein	K08941	0	0	0	0	0	0	0	0	0	0	0	0	0	0	0	0	0	0	0	0	0	0	0	0	0	0	0	0	0	0	0	0	0	0	0	0	0	0	0	0	0	0	0	0	0
Photosynthesis	Photosynthetic reaction centre	pscC	photosystem P840 reaction center cytochrome c551	K08942	0	0	0	0	0	0	0	0	0	0	0	0	0	0	0	0	0	0	0	0	0	0	0	0	0	0	0	0	0	0	0	0	0	0	0	0	0	0	0	0	0	0	0	0	0
Photosynthesis	Photosynthetic reaction centre	pscD	photosystem P840 reaction center protein PscD	K08943	0	0	0	0	0	0	0	0	0	0	0	0	0	0	0	0	0	0	0	0	0	0	0	0	0	0	0	0	0	0	0	0	0	0	0	0	0	0	0	0	0	0	0	0	0
Photosynthesis	Photosynthetic reaction centre	pufL	photosynthetic reaction center L subunit	K08928	0	0	0	0	0	0	0	0	0	0	0	0	0	0	0	0	0	0	0	0	0	0	0	0	0	0	0	0	0	0	0	0	0	0	0	0	0	0	0	0	0	0	0	0	0
Photosynthesis	Photosynthetic reaction centre	pufM	photosynthetic reaction center M subunit	K08929	0	0	0	0	0	0	0	0	0	0	0	0	0	0	0	0	0	0	0	0	0	0	0	0	0	0	0	0	0	0	0	0	0	0	0	0	0	0	0	0	0	0	0	0	0
Photosynthesis	Photosynthetic reaction centre	pufC	photosynthetic reaction center cytochrome c subunit	K13992	0	0	0	0	0	0	0	0	0	0	0	0	0	0	0	0	0	0	0	0	0	0	0	0	0	0	0	0	0	0	0	0	0	0	0	0	0	0	0	0	0	0	0	0	0
Photosynthesis	Photosynthetic reaction centre	pufB	light-harvesting complex 1 beta chain	K08927	0	0	0	0	0	0	0	0	0	0	0	0	0	0	0	0	0	0	0	0	0	0	0	0	0	0	0	0	0	0	0	0	0	0	0	0	0	0	0	0	0	0	0	0	0
Photosynthesis	Photosynthetic reaction centre	pufX	photosynthetic reaction center PufX protein	K13994	0	0	0	0	0	0	0	0	0	0	0	0	0	0	0	0	0	0	0	0	0	0	0	0	0	0	0	0	0	0	0	0	0	0	0	0	0	0	0	0	0	0	0	0	0
Photosynthesis	Photosynthetic reaction centre	pufA	light-harvesting complex 1 alpha chain	K08926	0	0	0	0	0	0	0	0	0	0	0	0	0	0	0	0	0	0	0	0	0	0	0	0	0	0	0	0	0	0	0	0	0	0	0	0	0	0	0	0	0	0	0	0	0
Photosynthesis	Chlorosome-related proteins	CsmA	chlorosome envelope protein A	K08945	0	0	0	0	0	0	0	0	0	0	0	0	0	0	0	0	0	0	0	0	0	0	0	0	0	0	0	0	0	0	0	0	0	0	0	0	0	0	0	0	0	0	0	0	0
Photosynthesis	Chlorosome-related proteins	CsmB	chlorosome envelope protein B	K08946	0	0	0	0	0	0	0	0	0	0	0	0	0	0	0	0	0	0	0	0	0	0	0	0	0	0	0	0	0	0	0	0	0	0	0	0	0	0	0	0	0	0	0	0	0
Photosynthesis	Chlorosome-related proteins	CsmC	chlorosome envelope protein C	K08947	0	0	0	0	0	0	0	0	0	0	0	0	0	0	0	0	0	0	0	0	0	0	0	0	0	0	0	0	0	0	0	0	0	0	0	0	0	0	0	0	0	0	0	0	0
Photosynthesis	Chlorosome-related proteins	csmD	chlorosome envelope protein D	K08948	0	0	0	0	0	0	0	0	0	0	0	0	0	0	0	0	0	0	0	0	0	0	0	0	0	0	0	0	0	0	0	0	0	0	0	0	0	0	0	0	0	0	0	0	0
Photosynthesis	Chlorosome-related proteins	csmE	chlorosome envelope protein E	K08949	0	0	0	0	0	0	0	0	0	0	0	0	0	0	0	0	0	0	0	0	0	0	0	0	0	0	0	0	0	0	0	0	0	0	0	0	0	0	0	0	0	0	0	0	0
Photosynthesis	Chlorosome-related proteins	csmF	chlorosome envelope protein F	K08950	0	0	0	0	0	0	0	0	0	0	0	0	0	0	0	0	0	0	0	0	0	0	0	0	0	0	0	0	0	0	0	0	0	0	0	0	0	0	0	0	0	0	0	0	0
Photosynthesis	Chlorosome-related proteins	csmH	chlorosome envelope protein H	K08951	0	0	0	0	0	0	0	0	0	0	0	0	0	0	0	0	0	0	0	0	0	0	0	0	0	0	0	0	0	0	0	0	0	0	0	0	0	0	0	0	0	0	0	0	0
Photosynthesis	Chlorosome-related proteins	csmI	chlorosome envelope protein I	K08952	0	0	0	0	0	0	0	0	0	0	0	0	0	0	0	0	0	0	0	0	0	0	0	0	0	0	0	0	0	0	0	0	0	0	0	0	0	0	0	0	0	0	0	0	0
Photosynthesis	Chlorosome-related proteins	CsmJ	chlorosome envelope protein J	K08953	0	0	0	0	0	0	0	0	0	0	0	0	0	0	0	0	0	0	0	0	0	0	0	0	0	0	0	0	0	0	0	0	0	0	0	0	0	0	0	0	0	0	0	0	0
Photosynthesis	Chlorosome-related proteins	csmX	chlorosome envelope protein X	K08954	0	0	0	0	0	0	0	0	0	0	0	0	0	0	0	0	0	0	0	0	0	0	0	0	0	0	0	0	0	0	0	0	0	0	0	0	0	0	0	0	0	0	0	0	0
Photosynthesis	Photosystem II	psbA	photosystem II P680 reaction center D1 protein	K02703	0	0	0	0	0	0	0	0	0	0	0	0	0	0	0	0	0	0	0	0	0	0	0	0	0	0	0	0	0	0	0	0	0	0	0	0	0	0	0	0	0	0	0	0	0
Photosynthesis	Photosystem II	psbB	photosystem II CP47 chlorophyll apoprotein	K02704	0	0	0	0	0	0	0	0	0	0	0	0	0	0	0	0	0	0	0	0	0	0	0	0	0	0	0	0	0	0	0	0	0	0	0	0	0	0	0	0	0	0	0	0	0
Photosynthesis	Photosystem II	psbC	photosystem II CP43 chlorophyll apoprotein	K02705	0	0	0	0	0	0	0	0	0	0	0	0	0	0	0	0	0	0	0	0	0	0	0	0	0	0	0	0	0	0	0	0	0	0	0	0	0	0	0	0	0	0	0	0	0
Photosynthesis	Photosystem II	psbD	photosystem II P680 reaction center D2 protein	K02706	0	0	0	0	0	0	0	0	0	0	0	0	0	0	0	0	0	0	0	0	0	0	0	0	0	0	0	0	0	0	0	0	0	0	0	0	0	0	0	0	0	0	0	0	0
Photosynthesis	Photosystem II	psbE	photosystem II cytochrome b559 subunit alpha	K02707	0	0	0	0	0	0	0	0	0	0	0	0	0	0	0	0	0	0	0	0	0	0	0	0	0	0	0	0	0	0	0	0	0	0	0	0	0	0	0	0	0	0	0	0	0
Photosynthesis	Photosystem II	psbF	photosystem II cytochrome b559 subunit beta	K02708	0	0	0	0	0	0	0	0	0	0	0	0	0	0	0	0	0	0	0	0	0	0	0	0	0	0	0	0	0	0	0	0	0	0	0	0	0	0	0	0	0	0	0	0	0
Photosynthesis	Photosystem II	psbH	photosystem II PsbH protein	K02709	0	0	0	0	0	0	0	0	0	0	0	0	0	0	0	0	0	0	0	0	0	0	0	0	0	0	0	0	0	0	0	0	0	0	0	0	0	0	0	0	0	0	0	0	0
Photosynthesis	Photosystem II	psbI	photosystem II PsbI protein	K02710	0	0	0	0	0	0	0	0	0	0	0	0	0	0	0	0	0	0	0	0	0	0	0	0	0	0	0	0	0	0	0	0	0	0	0	0	0	0	0	0	0	0	0	0	0
Photosynthesis	Photosystem II	psbJ	photosystem II PsbJ protein	K02711	0	0	0	0	0	0	0	0	0	0	0	0	0	0	0	0	0	0	0	0	0	0	0	0	0	0	0	0	0	0	0	0	0	0	0	0	0	0	0	0	0	0	0	0	0
Photosynthesis	Photosystem II	psbK	photosystem II PsbK protein	K02712	0	0	0	0	0	0	0	0	0	0	0	0	0	0	0	0	0	0	0	0	0	0	0	0	0	0	0	0	0	0	0	0	0	0	0	0	0	0	0	0	0	0	0	0	0
Photosynthesis	Photosystem II	psbL	photosystem II PsbL protein	K02713	0	0	0	0	0	0	0	0	0	0	0	0	0	0	0	0	0	0	0	0	0	0	0	0	0	0	0	0	0	0	0	0	0	0	0	0	0	0	0	0	0	0	0	0	0
Photosynthesis	Photosystem II	psbM	photosystem II PsbM protein	K02714	0	0	0	0	0	0	0	0	0	0	0	0	0	0	0	0	0	0	0	0	0	0	0	0	0	0	0	0	0	0	0	0	0	0	0	0	0	0	0	0	0	0	0	0	0
Photosynthesis	Photosystem II	psbO	photosystem II oxygen-evolving enhancer protein 1	K02716	0	0	0	0	0	0	0	0	0	0	0	0	0	0	0	0	0	0	0	0	0	0	0	0	0	0	0	0	0	0	0	0	0	0	0	0	0	0	0	0	0	0	0	0	0
Photosynthesis	Photosystem II	psbP	photosystem II oxygen-evolving enhancer protein 2	K02717	0	0	0	0	0	0	0	0	0	0	0	0	0	0	0	0	0	0	0	0	0	0	0	0	0	0	0	0	0	0	0	0	0	0	0	0	0	0	0	0	0	0	0	0	0
Photosynthesis	Photosystem II	psbT	photosystem II PsbT protein	K02718	0	0	0	0	0	0	0	0	0	0	0	0	0	0	0	0	0	0	0	0	0	0	0	0	0	0	0	0	0	0	0	0	0	0	0	0	0	0	0	0	0	0	0	0	0
Photosynthesis	Photosystem II	psbU	photosystem II PsbU protein	K02719	0	0	0	0	0	0	0	0	0	0	0	0	0	0	0	0	0	0	0	0	0	0	0	0	0	0	0	0	0	0	0	0	0	0	0	0	0	0	0	0	0	0	0	0	0
Photosynthesis	Photosystem II	psbV	photosystem II cytochrome c550	K02720	0	0	0	0	0	0	0	0	0	0	0	0	0	0	0	0	0	0	0	0	0	0	0	0	0	0	0	0	0	0	0	0	0	0	0	0	0	0	0	0	0	0	0	0	0
Photosynthesis	Photosystem II	psbX	photosystem II PsbX protein	K02722	0	0	0	0	0	0	0	0	0	0	0	0	0	0	0	0	0	0	0	0	0	0	0	0	0	0	0	0	0	0	0	0	0	0	0	0	0	0	0	0	0	0	0	0	0
Photosynthesis	Photosystem II	psbY	photosystem II PsbY protein	K02723	0	0	0	0	0	0	0	0	0	0	0	0	0	0	0	0	0	0	0	0	0	0	0	0	0	0	0	0	0	0	0	0	0	0	0	0	0	0	0	0	0	0	0	0	0
Photosynthesis	Photosystem II	psbZ	photosystem II PsbZ protein	K02724	0	0	0	0	0	0	0	0	0	0	0	0	0	0	0	0	0	0	0	0	0	0	0	0	0	0	0	0	0	0	0	0	0	0	0	0	0	0	0	0	0	0	0	0	0
Photosynthesis	Photosystem II	psb27	photosystem II Psb27 protein	K08902	0	0	0	0	0	0	0	0	0	0	0	0	0	0	0	0	0	0	0	0	0	0	0	0	0	0	0	0	0	0	0	0	0	0	0	0	0	0	0	0	0	0	0	0	0
Photosynthesis	Photosystem II	psb28	photosystem II 13kDa protein	K08903	0	0	0	0	0	0	0	0	0	0	0	0	0	0	0	0	0	0	0	0	0	0	0	0	0	0	0	0	0	0	0	0	0	0	0	0	0	0	0	0	0	0	0	0	0
Photosynthesis	Photosystem II	psb28-2	psb28-2; photosystem II Psb28-2 protein	K08904	0	0	0	0	0	0	0	0	0	0	0	0	0	0	0	0	0	0	0	0	0	0	0	0	0	0	0	0	0	0	0	0	0	0	0	0	0	0	0	0	0	0	0	0	0
Photosynthesis	Photosystem I	psaA	photosystem I P700 chlorophyll a apoprotein A1	K02689	0	0	0	0	0	0	0	0	0	0	0	0	0	0	0	0	0	0	0	0	0	0	0	0	0	0	0	0	0	0	0	0	0	0	0	0	0	0	0	0	0	0	0	0	0
Photosynthesis	Photosystem I	psaB	photosystem I P700 chlorophyll a apoprotein A2	K02690	0	0	0	0	0	0	0	0	0	0	0	0	0	0	0	0	0	0	0	0	0	0	0	0	0	0	0	0	0	0	0	0	0	0	0	0	0	0	0	0	0	0	0	0	0
Photosynthesis	Photosystem I	psaC	photosystem I subunit VII	K02691	0	0	0	0	0	0	0	0	0	0	0	0	0	0	0	0	0	0	0	0	0	0	0	0	0	0	0	0	0	0	0	0	0	0	0	0	0	0	0	0	0	0	0	0	0
Photosynthesis	Photosystem I	psaD	photosystem I subunit II	K02692	0	0	0	0	0	0	0	0	0	0	0	0	0	0	0	0	0	0	0	0	0	0	0	0	0	0	0	0	0	0	0	0	0	0	0	0	0	0	0	0	0	0	0	0	0
Photosynthesis	Photosystem I	psaE	photosystem I subunit IV	K02693	0	0	0	0	0	0	0	0	0	0	0	0	0	0	0	0	0	0	0	0	0	0	0	0	0	0	0	0	0	0	0	0	0	0	0	0	0	0	0	0	0	0	0	0	0
Photosynthesis	Photosystem I	psaF	photosystem I subunit III	K02694	0	0	0	0	0	0	0	0	0	0	0	0	0	0	0	0	0	0	0	0	0	0	0	0	0	0	0	0	0	0	0	0	0	0	0	0	0	0	0	0	0	0	0	0	0
Photosynthesis	Photosystem I	psaI	photosystem I subunit VIII	K02696	0	0	0	0	0	0	0	0	0	0	0	0	0	0	0	0	0	0	0	0	0	0	0	0	0	0	0	0	0	0	0	0	0	0	0	0	0	0	0	0	0	0	0	0	0
Photosynthesis	Photosystem I	psaJ	photosystem I subunit IX	K02697	0	0	0	0	0	0	0	0	0	0	0	0	0	0	0	0	0	0	0	0	0	0	0	0	0	0	0	0	0	0	0	0	0	0	0	0	0	0	0	0	0	0	0	0	0
Photosynthesis	Photosystem I	psaK	photosystem I subunit X	K02698	0	0	0	0	0	0	0	0	0	0	0	0	0	0	0	0	0	0	0	0	0	0	0	0	0	0	0	0	0	0	0	0	0	0	0	0	0	0	0	0	0	0	0	0	0
Photosynthesis	Photosystem I	psaL	photosystem I subunit XI	K02699	0	0	0	0	0	0	0	0	0	0	0	0	0	0	0	0	0	0	0	0	0	0	0	0	0	0	0	0	0	0	0	0	0	0	0	0	0	0	0	0	0	0	0	0	0
Photosynthesis	Photosystem I	psaM	photosystem I subunit XII	K02700	0	0	0	0	0	0	0	0	0	0	0	0	0	0	0	0	0	0	0	0	0	0	0	0	0	0	0	0	0	0	0	0	0	0	0	0	0	0	0	0	0	0	0	0	0
Photosynthesis	Photosystem I	psaX	photosystem I 4.8kDa protein	K02702	0	0	0	0	0	0	0	0	0	0	0	0	0	0	0	0	0	0	0	0	0	0	0	0	0	0	0	0	0	0	0	0	0	0	0	0	0	0	0	0	0	0	0	0	0
Photosynthesis	Cytochrome b6/f complex	petA	apocytochrome f	K02634	0	0	0	0	0	0	0	0	0	0	0	0	0	0	0	0	0	0	0	0	0	0	0	0	0	0	0	0	0	0	0	0	0	0	0	0	0	0	0	0	0	0	0	0	0
Photosynthesis	Cytochrome b6/f complex	petB	cytochrome b6	K02635	0	0	0	0	0	0	0	0	0	0	0	0	0	0	0	0	0	0	0	0	0	0	0	0	0	0	0	0	0	0	0	0	0	0	0	0	0	0	0	0	0	0	0	0	0
Photosynthesis	Cytochrome b6/f complex	petC	cytochrome b6-f complex iron-sulfur subunit	K02636	0	0	0	0	0	0	0	0	0	0	0	0	0	0	0	0	0	0	0	0	0	0	0	0	0	0	0	0	0	0	0	0	0	1	0	0	0	0	0	0	0	0	0	0	0
Photosynthesis	Cytochrome b6/f complex	petD	cytochrome b6-f complex subunit 4	K02637	0	0	0	0	0	0	0	0	0	0	0	0	0	0	0	0	0	0	0	0	0	0	0	0	0	0	0	0	0	0	0	0	0	0	0	0	0	0	0	0	0	0	0	0	0
Photosynthesis	Cytochrome b6/f complex	petG	cytochrome b6-f complex subunit 5	K02640	0	0	0	0	0	0	0	0	0	0	0	0	0	0	0	0	0	0	0	0	0	0	0	0	0	0	0	0	0	0	0	0	0	0	0	0	0	0	0	0	0	0	0	0	0
Photosynthesis	Cytochrome b6/f complex	petL	cytochrome b6-f complex subunit 6	K02642	0	0	0	0	0	0	0	0	0	0	0	0	0	0	0	0	0	0	0	0	0	0	0	0	0	0	0	0	0	0	0	0	0	0	0	0	0	0	0	0	0	0	0	0	0
Photosynthesis	Cytochrome b6/f complex	petM	cytochrome b6-f complex subunit 7	K02643	0	0	0	0	0	0	0	0	0	0	0	0	0	0	0	0	0	0	0	0	0	0	0	0	0	0	0	0	0	0	0	0	0	0	0	0	0	0	0	0	0	0	0	0	0
Photosynthesis	Cytochrome b6/f complex	petN	cytochrome b6-f complex subunit 8	K03689	0	0	0	0	0	0	0	0	0	0	0	0	0	0	0	0	0	0	0	0	0	0	0	0	0	0	0	0	0	0	0	0	0	0	0	0	0	0	0	0	0	0	0	0	0
Photosynthesis	Photosynthetic electon transport	petE	plastocyanin	K02638	0	0	0	0	0	0	0	0	0	0	0	0	0	0	0	0	0	0	0	0	0	0	0	0	0	0	0	0	0	0	0	0	0	0	0	0	0	0	0	0	0	0	0	0	0
Photosynthesis	Photosynthetic electon transport	petF	ferredoxin	K02639	0	0	0	0	0	0	1	0	0	0	0	0	0	0	0	0	0	0	0	0	0	0	0	0	0	0	0	0	0	0	0	0	0	0	0	0	0	0	0	0	0	0	0	0	0
Photosynthesis	Photosynthetic electon transport	petH	ferredoxin--NADP+ reductase	K02641	0	0	0	0	0	0	0	0	0	0	0	0	0	0	0	0	0	0	0	0	0	0	0	0	0	0	0	0	0	0	0	0	0	0	0	0	0	0	0	0	0	0	0	0	0
Photosynthesis	Photosynthetic electon transport	petJ	cytochrome c6	K08906	0	0	0	0	0	0	0	0	0	0	0	0	0	0	0	0	0	0	0	0	0	0	0	0	0	0	0	0	0	0	0	0	0	0	0	0	0	0	0	0	0	0	0	0	0
Photosynthesis	Light-harvesting proteins	pucA	light-harvesting protein B-800-850 alpha chain	K08930	0	0	0	0	0	0	0	0	0	0	0	0	0	0	0	0	0	0	0	0	0	0	0	0	0	0	0	0	0	0	0	0	0	0	0	0	0	0	0	0	0	0	0	0	0
Photosynthesis	Light-Harvesting proteins	pucB	light-harvesting protein B-800-850 beta chain	K08939	0	0	0	0	0	0	0	0	0	0	0	0	0	0	0	0	0	0	0	0	0	0	0	0	0	0	0	0	0	0	0	0	0	0	0	0	0	0	0	0	0	0	0	0	0
Photosynthesis	Light-harvesting proteins	apcA	allophycocyanin alpha subunit	K02092	0	0	0	0	0	0	0	0	0	0	0	0	0	0	0	0	0	0	0	0	0	0	0	0	0	0	0	0	0	0	0	0	0	0	0	0	0	0	0	0	0	0	0	0	0
Photosynthesis	Light-harvesting proteins	apcB	allophycocyanin beta subunit	K02093	0	0	0	0	0	0	0	0	0	0	0	0	0	0	0	0	0	0	0	0	0	0	0	0	0	0	0	0	0	0	0	0	0	0	0	0	0	0	0	0	0	0	0	0	0
Photosynthesis	Light-harvesting proteins	apcC	phycobilisome core linker protein	K02094	0	0	0	0	0	0	0	0	0	0	0	0	0	0	0	0	0	0	0	0	0	0	0	0	0	0	0	0	0	0	0	0	0	0	0	0	0	0	0	0	0	0	0	0	0
Photosynthesis	Light-harvesting proteins	apcD	allophycocyanin-B	K02095	0	0	0	0	0	0	0	0	0	0	0	0	0	0	0	0	0	0	0	0	0	0	0	0	0	0	0	0	0	0	0	0	0	0	0	0	0	0	0	0	0	0	0	0	0
Photosynthesis	Light-harvesting proteins	apcE	phycobilisome core-membrane linker protein	K02096	0	0	0	0	0	0	0	0	0	0	0	0	0	0	0	0	0	0	0	0	0	0	0	0	0	0	0	0	0	0	0	0	0	0	0	0	0	0	0	0	0	0	0	0	0
Photosynthesis	Light-harvesting proteins	apcF	phycobilisome core component	K02097	0	0	0	0	0	0	0	0	0	0	0	0	0	0	0	0	0	0	0	0	0	0	0	0	0	0	0	0	0	0	0	0	0	0	0	0	0	0	0	0	0	0	0	0	0
Photosynthesis	Light-harvesting proteins	cpcA	phycocyanin alpha chain	K02284	0	0	0	0	0	0	0	0	0	0	0	0	0	0	0	0	0	0	0	0	0	0	0	0	0	0	0	0	0	0	0	0	0	0	0	0	0	0	0	0	0	0	0	0	0
Photosynthesis	Light-harvesting proteins	cpcB	phycocyanin beta chain	K02285	0	0	0	0	0	0	0	0	0	0	0	0	0	0	0	0	0	0	0	0	0	0	0	0	0	0	0	0	0	0	0	0	0	0	0	0	0	0	0	0	0	0	0	0	0
Photosynthesis	Light-harvesting proteins	cpcC	phycocyanin-associated rod linker protein	K02286	0	0	0	0	0	0	0	0	0	0	0	0	0	0	0	0	0	0	0	0	0	0	0	0	0	0	0	0	0	0	0	0	0	0	0	0	0	0	0	0	0	0	0	0	0
Photosynthesis	Light-harvesting proteins	cpcD	phycocyanin-associated, rod	K02287	0	0	0	0	0	0	0	0	0	0	0	0	0	0	0	0	0	0	0	0	0	0	0	0	0	0	0	0	0	0	0	0	0	0	0	0	0	0	0	0	0	0	0	0	0
Photosynthesis	Light-harvesting proteins	cpcE	phycocyanobilin lyase subunit alpha	K02288	0	0	0	0	0	0	0	0	0	0	0	0	0	0	0	0	0	0	0	0	0	0	0	0	0	0	0	0	0	0	0	0	0	0	0	0	0	0	0	0	0	0	0	0	0
Photosynthesis	Light-harvesting proteins	cpcF	phycocyanobilin lyase subunit beta	K02289	0	0	0	0	0	0	0	0	0	0	0	0	0	0	0	0	0	0	0	0	0	0	0	0	0	0	0	0	0	0	0	0	0	0	0	0	0	0	0	0	0	0	0	0	0
Photosynthesis	Light-harvesting proteins	rpcG	R-phycocyanin alpha-cysteine-84 phycourobilin lyase/isomerase	K20713	0	0	0	0	0	0	0	0	0	0	0	0	0	0	0	0	0	0	0	0	0	0	0	0	0	0	0	0	0	0	0	0	0	0	0	0	0	0	0	0	0	0	0	0	0
Photosynthesis	Light-harvesting proteins	cpcG	phycobilisome rod-core linker protein	K02290	0	0	0	0	0	0	0	0	0	0	0	0	0	0	0	0	0	0	0	0	0	0	0	0	0	0	0	0	0	0	0	0	0	0	0	0	0	0	0	0	0	0	0	0	0
Photosynthesis	Light-harvesting proteins	pecA	phycoerythrocyanin alpha chain	K02628	0	0	0	0	0	0	0	0	0	0	0	0	0	0	0	0	0	0	0	0	0	0	0	0	0	0	0	0	0	0	0	0	0	0	0	0	0	0	0	0	0	0	0	0	0
Photosynthesis	Light-harvesting proteins	pecB	phycoerythrocyanin beta chain	K02629	0	0	0	0	0	0	0	0	0	0	0	0	0	0	0	0	0	0	0	0	0	0	0	0	0	0	0	0	0	0	0	0	0	0	0	0	0	0	0	0	0	0	0	0	0
Photosynthesis	Light-harvesting proteins	pecC	phycoerythrocyanin-associated rod linker protein	K02630	0	0	0	0	0	0	0	0	0	0	0	0	0	0	0	0	0	0	0	0	0	0	0	0	0	0	0	0	0	0	0	0	0	0	0	0	0	0	0	0	0	0	0	0	0
Photosynthesis	Light-harvesting proteins	pecE	phycoerythrocyanin alpha-cysteine-84 phycoviolobilin lyase/isomerase subunit	K02631	0	0	0	0	0	0	0	0	0	0	0	0	0	0	0	0	0	0	0	0	0	0	0	0	0	0	0	0	0	0	0	0	0	0	0	0	0	0	0	0	0	0	0	0	0
Photosynthesis	Light-harvesting proteins	pecF	phycoerythrocyanin alpha-cysteine-84 phycoviolobilin lyase/isomerase subunit	K02632	0	0	0	0	0	0	0	0	0	0	0	0	0	0	0	0	0	0	0	0	0	0	0	0	0	0	0	0	0	0	0	0	0	0	0	0	0	0	0	0	0	0	0	0	0
Photosynthesis	Light-harvesting proteins	cpeA	phycoerythrin alpha chain	K05376	0	0	0	0	0	0	0	0	0	0	0	0	0	0	0	0	0	0	0	0	0	0	0	0	0	0	0	0	0	0	0	0	0	0	0	0	0	0	0	0	0	0	0	0	0
Photosynthesis	Light-harvesting proteins	cpeB	phycoerythrin beta chain	K05377	0	0	0	0	0	0	0	0	0	0	0	0	0	0	0	0	0	0	0	0	0	0	0	0	0	0	0	0	0	0	0	0	0	0	0	0	0	0	0	0	0	0	0	0	0
Photosynthesis	Light-harvesting proteins	cpeC	phycoerythrin-associated linker protein	K05378	0	0	0	0	0	0	0	0	0	0	0	0	0	0	0	0	0	0	0	0	0	0	0	0	0	0	0	0	0	0	0	0	0	0	0	0	0	0	0	0	0	0	0	0	0
Photosynthesis	Light-harvesting proteins	cpeD	phycoerythrin-associated linker protein	K05379	0	0	0	0	0	0	0	0	0	0	0	0	0	0	0	0	0	0	0	0	0	0	0	0	0	0	0	0	0	0	0	0	0	0	0	0	0	0	0	0	0	0	0	0	0
Photosynthesis	Light-harvesting proteins	cpeE	phycoerythrin-associated linker protein	K05380	0	0	0	0	0	0	0	0	0	0	0	0	0	0	0	0	0	0	0	0	0	0	0	0	0	0	0	0	0	0	0	0	0	0	0	0	0	0	0	0	0	0	0	0	0
Photosynthesis	Light-harvesting proteins	cpeR	phycoerythrin-associated linker protein	K05381	0	0	0	0	0	0	0	0	0	0	0	0	0	0	0	0	0	0	0	0	0	0	0	0	0	0	0	0	0	0	0	0	0	0	0	0	0	0	0	0	0	0	0	0	0
Photosynthesis	Light-harvesting proteins	cpeS	phycoerythrin-associated linker protein	K05382	0	0	0	0	0	0	0	0	0	0	0	0	0	0	0	0	0	0	0	0	0	0	0	0	0	0	0	0	0	0	0	0	0	0	0	0	0	0	0	0	0	0	0	0	0
Photosynthesis	Light-harvesting proteins	cpeT	CpeT protein	K05383	0	0	0	0	0	0	0	0	0	0	0	0	0	0	0	0	0	0	0	0	0	0	0	0	0	0	0	0	0	0	0	0	0	0	0	0	0	0	0	0	0	0	0	0	0
Photosynthesis	Light-harvesting proteins	cpeU	bilin biosynthesis protein	K05384	0	0	0	0	0	0	0	0	0	0	0	0	0	0	0	0	0	0	0	0	0	0	0	0	0	0	0	0	0	0	0	0	0	0	0	0	0	0	0	0	0	0	0	0	0
Photosynthesis	Light-harvesting proteins	cpeY	bilin biosynthesis protein	K05385	0	0	0	0	0	0	0	0	0	0	0	0	0	0	0	0	0	0	0	0	0	0	0	0	0	0	0	0	0	0	0	0	0	0	0	0	0	0	0	0	0	0	0	0	0
Photosynthesis	Light-harvesting proteins	cpeZ	bilin biosynthesis protein	K05386	0	0	0	0	0	0	0	0	0	0	0	0	0	0	0	0	0	0	0	0	0	0	0	0	0	0	0	0	0	0	0	0	0	0	0	0	0	0	0	0	0	0	0	0	0
Photosynthesis	Light-harvesting proteins	LHCA1	light-harvesting complex I chlorophyll a/b binding protein 1	K08907	0	0	0	0	0	0	0	0	0	0	0	0	0	0	0	0	0	0	0	0	0	0	0	0	0	0	0	0	0	0	0	0	0	0	0	0	0	0	0	0	0	0	0	0	0
Photosynthesis	Light-harvesting proteins	LHCA2	light-harvesting complex I chlorophyll a/b binding protein 2	K08908	0	0	0	0	0	0	0	0	0	0	0	0	0	0	0	0	0	0	0	0	0	0	0	0	0	0	0	0	0	0	0	0	0	0	0	0	0	0	0	0	0	0	0	0	0
Photosynthesis	Light-harvesting proteins	LHCA3	light-harvesting complex I chlorophyll a/b binding protein 3	K08909	0	0	0	0	0	0	0	0	0	0	0	0	0	0	0	0	0	0	0	0	0	0	0	0	0	0	0	0	0	0	0	0	0	0	0	0	0	0	0	0	0	0	0	0	0
Photosynthesis	Light-harvesting proteins	LHCA4	light-harvesting complex I chlorophyll a/b binding protein 4	K08910	0	0	0	0	0	0	0	0	0	0	0	0	0	0	0	0	0	0	0	0	0	0	0	0	0	0	0	0	0	0	0	0	0	0	0	0	0	0	0	0	0	0	0	0	0
Photosynthesis	Light-harvesting proteins	LHCA5	light-harvesting complex I chlorophyll a/b binding protein 5	K08911	0	0	0	0	0	0	0	0	0	0	0	0	0	0	0	0	0	0	0	0	0	0	0	0	0	0	0	0	0	0	0	0	0	0	0	0	0	0	0	0	0	0	0	0	0
Photosynthesis	Light-harvesting proteins	LHCB1	light-harvesting complex II chlorophyll a/b binding protein 1	K08912	0	0	0	0	0	0	0	0	0	0	0	0	0	0	0	0	0	0	0	0	0	0	0	0	0	0	0	0	0	0	0	0	0	0	0	0	0	0	0	0	0	0	0	0	0
Photosynthesis	Light-harvesting proteins	LHCB2	light-harvesting complex II chlorophyll a/b binding protein 2	K08913	0	0	0	0	0	0	0	0	0	0	0	0	0	0	0	0	0	0	0	0	0	0	0	0	0	0	0	0	0	0	0	0	0	0	0	0	0	0	0	0	0	0	0	0	0
Photosynthesis	Light-harvesting proteins	LHCB3	light-harvesting complex II chlorophyll a/b binding protein 3	K08914	0	0	0	0	0	0	0	0	0	0	0	0	0	0	0	0	0	0	0	0	0	0	0	0	0	0	0	0	0	0	0	0	0	0	0	0	0	0	0	0	0	0	0	0	0
Photosynthesis	Light-harvesting proteins	LHCB4	light-harvesting complex II chlorophyll a/b binding protein 4	K08915	0	0	0	0	0	0	0	0	0	0	0	0	0	0	0	0	0	0	0	0	0	0	0	0	0	0	0	0	0	0	0	0	0	0	0	0	0	0	0	0	0	0	0	0	0
Photosynthesis	Light-harvesting proteins	LHCB5	light-harvesting complex II chlorophyll a/b binding protein 5	K08916	0	0	0	0	0	0	0	0	0	0	0	0	0	0	0	0	0	0	0	0	0	0	0	0	0	0	0	0	0	0	0	0	0	0	0	0	0	0	0	0	0	0	0	0	0
Photosynthesis	Light-harvesting proteins	LHCB6	light-harvesting complex II chlorophyll a/b binding protein 6	K08917	0	0	0	0	0	0	0	0	0	0	0	0	0	0	0	0	0	0	0	0	0	0	0	0	0	0	0	0	0	0	0	0	0	0	0	0	0	0	0	0	0	0	0	0	0
Photosynthesis	Light-harvesting proteins	LHCB7	light-harvesting complex II chlorophyll a/b binding protein 7	K14172	0	0	0	0	0	0	0	0	0	0	0	0	0	0	0	0	0	0	0	0	0	0	0	0	0	0	0	0	0	0	0	0	0	0	0	0	0	0	0	0	0	0	0	0	0
Photosynthesis	Light-harvesting proteins	pcbA	chlorophyll a/b binding light-harvesting protein PcbA	K08918	0	0	0	0	0	0	0	0	0	0	0	0	0	0	0	0	0	0	0	0	0	0	0	0	0	0	0	0	0	0	0	0	0	0	0	0	0	0	0	0	0	0	0	0	0
Photosynthesis	Light-harvesting proteins	pcbB	chlorophyll a/b binding light-harvesting protein PcbB	K08919	0	0	0	0	0	0	0	0	0	0	0	0	0	0	0	0	0	0	0	0	0	0	0	0	0	0	0	0	0	0	0	0	0	0	0	0	0	0	0	0	0	0	0	0	0
Photosynthesis	Light-harvesting proteins	pcbC	chlorophyll a/b binding light-harvesting protein PcbC	K08920	0	0	0	0	0	0	0	0	0	0	0	0	0	0	0	0	0	0	0	0	0	0	0	0	0	0	0	0	0	0	0	0	0	0	0	0	0	0	0	0	0	0	0	0	0
Photosynthesis	Light-harvesting proteins	pcbD	chlorophyll a/b binding light-harvesting protein PcbD	K08921	0	0	0	0	0	0	0	0	0	0	0	0	0	0	0	0	0	0	0	0	0	0	0	0	0	0	0	0	0	0	0	0	0	0	0	0	0	0	0	0	0	0	0	0	0
Photosynthesis	Light-harvesting proteins	pcbE	chlorophyll a/b binding light-harvesting protein PcbE	K08922	0	0	0	0	0	0	0	0	0	0	0	0	0	0	0	0	0	0	0	0	0	0	0	0	0	0	0	0	0	0	0	0	0	0	0	0	0	0	0	0	0	0	0	0	0
Photosynthesis	Light-harvesting proteins	pcbF	chlorophyll a/b binding light-harvesting protein PcbF	K08923	0	0	0	0	0	0	0	0	0	0	0	0	0	0	0	0	0	0	0	0	0	0	0	0	0	0	0	0	0	0	0	0	0	0	0	0	0	0	0	0	0	0	0	0	0
Photosynthesis	Light-harvesting proteins	pcbG	chlorophyll a/b binding light-harvesting protein PcbG	K08924	0	0	0	0	0	0	0	0	0	0	0	0	0	0	0	0	0	0	0	0	0	0	0	0	0	0	0	0	0	0	0	0	0	0	0	0	0	0	0	0	0	0	0	0	0
Photosynthesis	Light-harvesting proteins	pcbH	chlorophyll a/b binding light-harvesting protein PcbH	K08925	0	0	0	0	0	0	0	0	0	0	0	0	0	0	0	0	0	0	0	0	0	0	0	0	0	0	0	0	0	0	0	0	0	0	0	0	0	0	0	0	0	0	0	0	0
Photosynthesis	Light-harvesting proteins	BchX	3,8-divinyl chlorophyllide a/chlorophyllide a reductase subunit X	K11333	0	0	0	0	0	0	0	0	0	0	0	0	0	0	0	0	0	0	0	0	0	0	0	0	0	0	0	0	0	0	0	0	0	0	0	0	0	0	0	0	0	0	0	0	0
Photosynthesis	Light-harvesting proteins	BchY	3,8-divinyl chlorophyllide a/chlorophyllide a reductase subunit Y	K11334	0	0	0	0	0	0	0	0	0	0	0	0	0	0	0	0	0	0	0	0	0	0	0	0	0	0	0	0	0	0	0	0	0	0	0	0	0	0	0	0	0	0	0	0	0
Photosynthesis	Light-harvesting proteins	BchZ	3,8-divinyl chlorophyllide a/chlorophyllide a reductase subunit Z	K11335	0	0	0	0	0	0	0	0	0	0	0	0	0	0	0	0	0	0	0	0	0	0	0	0	0	0	0	0	0	0	0	0	0	0	0	0	0	0	0	0	0	0	0	0	0
Photosynthesis	Light-harvesting proteins	BchF	3-vinyl bacteriochlorophyllide hydratase	K11336	0	0	0	0	0	0	0	0	0	0	0	0	0	0	0	0	0	0	0	0	0	0	0	0	0	0	0	0	0	0	0	0	0	0	0	0	0	0	0	0	0	0	0	0	0
Photosynthesis	Light-harvesting proteins	BchC	bacteriochlorophyllide a dehydrogenase	K11337	0	0	0	0	0	0	0	0	0	0	0	0	0	0	0	0	0	0	0	0	0	0	0	0	0	0	0	0	0	0	0	0	0	0	0	0	0	0	0	0	0	0	0	0	0
Photosynthesis	Light-harvesting proteins	BchG	chlorophyll/bacteriochlorophyll a synthase	K04040	0	0	0	0	0	0	0	0	0	0	0	0	0	0	0	0	0	0	0	0	0	0	0	0	0	0	0	0	0	0	0	0	0	0	0	0	0	0	0	0	0	0	0	0	0
Photosynthesis	Light-harvesting proteins	FmoA	bacteriochlorophyll A protein	K08944	0	0	0	0	0	0	0	0	0	0	0	0	0	0	0	0	0	0	0	0	0	0	0	0	0	0	0	0	0	0	0	0	0	0	0	0	0	0	0	0	0	0	0	0	0
Photosynthesis	Light-harvesting proteins	BchK	bacteriochlorophyll c synthase	K13605	0	0	0	0	0	0	0	0	0	0	0	0	0	0	0	0	0	0	0	0	0	0	0	0	0	0	0	0	0	0	0	0	0	0	0	0	0	0	0	0	0	0	0	0	0
Photosynthesis	Light-harvesting proteins	BchU	bacteriochlorophyllide d C-20 methyltransferase	K13604	0	0	0	0	0	0	0	0	0	0	0	0	0	0	0	0	0	0	0	0	0	0	0	0	0	0	0	0	0	0	0	0	0	0	0	0	0	0	0	0	0	0	0	0	0
Photosynthesis	Light-harvesting proteins	BchQ	bacteriochlorophyllide d C-8(2)-methyltransferase	K13601	0	0	0	0	0	0	0	0	0	0	0	0	0	0	0	0	0	0	0	0	0	0	0	0	0	0	0	0	0	0	0	0	0	0	0	0	0	0	0	0	0	0	0	0	0
Photosynthesis	Light-harvesting proteins	AcsF	magnesium-protoporphyrin IX monomethyl ester (oxidative) cyclase	K04035	0	0	0	0	0	0	0	0	0	0	0	0	0	0	0	0	0	0	0	0	0	0	0	0	0	0	0	0	0	0	0	0	0	0	0	0	0	0	0	0	0	0	0	0	0
Photosynthesis	Light-harvesting proteins	BchE	anaerobic magnesium-protoporphyrin IX monomethyl ester cyclase	K04034	0	0	0	0	0	0	0	0	0	0	0	0	0	0	0	0	0	0	0	0	0	0	0	0	0	0	0	0	0	0	0	0	0	0	0	0	0	0	0	0	0	0	0	0	0
Trace Gas Oxidation	Carbon Monoxide Metabolism	coxL	aerobic carbon-monoxide dehydrogenase large subunit	K03520	0	1	0	0	1	1	0	0	0	0	0	0	0	0	0	0	0	1	0	0	1	1	0	1	0	0	1	0	0	0	1	0	0	0	0	0	0	1	1	0	1	1	0	1	1
Trace Gas Oxidation	Carbon Monoxide Metabolism	coxS	aerobic carbon-monoxide dehydrogenase small subunit	K03518	0	1	0	0	1	1	0	0	0	0	0	1	0	0	0	0	1	1	1	0	1	1	1	1	1	0	0	0	0	1	1	0	0	1	1	0	1	1	0	1	1	1	0	1	1
Trace Gas Oxidation	Carbon Monoxide Metabolism	coxM	aerobic carbon-monoxide dehydrogenase medium subunit	K03519	0	1	0	0	1	1	1	0	0	0	0	1	0	0	0	0	1	1	0	0	1	1	0	1	1	0	1	0	0	1	1	0	0	0	1	0	0	1	0	0	1	1	0	1	1
Trace Gas Oxidation	Carbon Monoxide Metabolism	cooF	anaerobic carbon-monoxide dehydrogenase iron sulfur subunit	K00196	0	0	0	0	0	0	0	0	0	0	0	0	0	0	0	0	0	0	0	0	0	0	0	0	0	0	0	0	0	0	0	0	0	0	0	0	0	0	0	0	0	0	0	0	0
Trace Gas Oxidation	Carbon Monoxide Metabolism	cooS, acsA	anaerobic carbon-monoxide dehydrogenase catalytic subunit	K00198	0	0	0	0	0	0	0	0	0	0	0	0	0	0	0	0	0	0	0	0	0	0	0	0	0	0	0	0	0	0	0	0	0	0	0	0	0	0	0	0	0	0	0	0	0
Trace Gas Oxidation	Carbon Monoxide Metabolism	fhs	formate--tetrahydrofolate ligase	K01938	0	1	0	0	0	1	1	1	0	0	0	0	0	0	0	0	0	0	1	0	0	0	0	1	1	0	0	0	0	0	0	0	1	0	0	0	0	0	1	1	1	0	0	1	0
Trace Gas Oxidation	Carbon Monoxide Metabolism	MTHFD	methylenetetrahydrofolate dehydrogenase	K00288	0	0	0	0	0	0	0	0	0	0	0	0	0	0	0	0	0	0	0	0	0	0	0	0	0	0	0	0	0	0	0	0	0	0	0	0	0	0	0	0	0	0	0	0	0
Trace Gas Oxidation	Carbon Monoxide Metabolism	folD	methylenetetrahydrofolate dehydrogenase	K01491	0	1	1	0	1	1	1	1	1	0	0	1	0	1	1	1	0	1	1	0	1	0	1	1	0	0	1	1	1	1	0	1	0	0	0	1	0	1	0	0	1	1	1	1	0
Trace Gas Oxidation	Carbon Monoxide Metabolism	metF	Methylenetetrahydrofolate reductase (NADPH)	K00297	1	1	1	1	0	1	1	1	0	1	1	1	0	1	0	1	0	1	1	1	1	1	1	1	1	0	0	1	1	1	1	1	1	1	1	1	1	1	1	1	1	1	1	1	1
Trace Gas Oxidation	Methane Metabolism	mmoX	methane monooxygenase component A alpha chain	K16157	0	0	0	0	0	0	0	0	0	0	0	0	0	0	0	0	0	0	0	0	0	0	0	0	0	0	0	0	0	0	0	0	0	0	0	0	0	0	0	0	0	0	0	0	0
Trace Gas Oxidation	Methane Metabolism	mmoY	methane monooxygenase component A beta chain	K16158	0	0	0	0	0	0	0	0	0	0	0	0	0	0	0	0	0	0	0	0	0	0	0	0	0	0	0	0	0	0	0	0	0	0	0	0	0	0	0	0	0	0	0	0	0
Trace Gas Oxidation	Methane Metabolism	mmoZ	methane monooxygenase component A gamma chain	K16159	0	0	0	0	0	0	0	0	0	0	0	0	0	0	0	0	0	0	0	0	0	0	0	0	0	0	0	0	0	0	0	0	0	0	0	0	0	0	0	0	0	0	0	0	0
Trace Gas Oxidation	Methane Metabolism	mmoB	methane monooxygenase regulatory protein B	K16160	0	0	0	0	0	0	0	0	0	0	0	0	0	0	0	0	0	0	0	0	0	0	0	0	0	0	0	0	0	0	0	0	0	0	0	0	0	0	0	0	0	0	0	0	0
Trace Gas Oxidation	Methane Metabolism	mmoC	methane monooxygenase component C	K16161	0	0	0	0	0	0	0	0	0	0	0	0	0	0	0	0	0	0	0	0	0	0	0	0	0	0	0	0	0	0	0	0	0	0	0	0	0	0	0	0	0	0	0	0	0
Trace Gas Oxidation	Methane Metabolism	mmoD	methane monooxygenase component D	K16162	0	0	0	0	0	0	0	0	0	0	0	0	0	0	0	0	0	0	0	0	0	0	0	0	0	0	0	0	0	0	0	0	0	0	0	0	0	0	0	0	0	0	0	0	0
Trace Gas Oxidation	Methane Metabolism	mdh1	methanol dehydrogenase (cytochrome c) subunit 1	K14028	0	0	0	0	0	0	0	0	0	0	0	0	0	0	0	0	0	0	0	0	0	0	0	0	0	0	0	0	0	0	0	0	0	0	0	0	0	0	0	0	0	0	0	0	0
Trace Gas Oxidation	Methane Metabolism	mdh2	methanol dehydrogenase (cytochrome c) subunit 2	K14029	0	0	0	0	0	0	0	0	0	0	0	0	0	0	0	0	0	0	0	0	0	0	0	0	0	0	0	0	0	0	0	0	0	0	0	0	0	0	0	0	0	0	0	0	0
Trace Gas Oxidation	Methane Metabolism	MOX	alcohol oxidase	K17066	0	0	0	0	0	0	0	0	0	0	0	0	0	0	0	0	0	0	0	0	0	0	0	0	0	0	0	0	0	0	0	0	0	0	0	0	0	0	0	0	0	0	0	0	0
Oxidative Phosphorylation	Type I NADH dehydrogenase	nuoA	NADH-quinone oxidoreductase subunit A	K00330	1	1	1	1	1	1	1	1	0	0	0	0	1	1	1	1	1	1	1	1	0	1	1	1	0	1	1	1	1	1	1	1	1	1	1	1	1	1	1	1	1	1	1	1	1
Oxidative Phosphorylation	Type I NADH dehydrogenase	nuoB	NADH-quinone oxidoreductase subunit B	K00331	1	1	1	1	1	1	1	1	0	0	0	0	1	1	0	1	0	0	0	1	0	1	1	1	0	1	1	1	1	1	1	1	0	1	1	1	0	1	0	1	1	0	1	1	1
Oxidative Phosphorylation	Type I NADH dehydrogenase	nuoC	NADH-quinone oxidoreductase subunit C	K00332	0	0	1	1	0	1	0	0	0	1	0	0	0	0	0	1	0	0	0	1	1	0	0	0	0	1	1	1	0	0	1	0	0	0	1	0	0	0	0	1	1	0	0	0	0
Oxidative Phosphorylation	Type I NADH dehydrogenase	nuoD	NADH-quinone oxidoreductase subunit D	K00333	1	1	1	1	1	1	0	0	0	1	0	0	1	0	1	1	1	1	0	1	1	1	0	1	1	0	1	1	1	1	1	1	0	1	1	1	1	0	0	1	1	0	1	0	1
Oxidative Phosphorylation	Type I NADH dehydrogenase	nuoE	NADH-quinone oxidoreductase subunit E	K00334	1	1	1	0	1	1	0	0	0	0	0	1	1	0	1	1	1	0	0	1	0	1	0	0	0	0	1	1	1	1	0	0	0	1	0	1	0	0	0	1	1	0	1	0	0
Oxidative Phosphorylation	Type I NADH dehydrogenase	nuoF	NADH-quinone oxidoreductase subunit F	K00335	0	1	1	0	1	1	0	0	0	0	0	0	1	0	1	1	1	1	0	1	0	1	0	0	0	0	1	0	1	1	0	0	0	1	0	1	1	0	0	1	1	0	1	1	1
Oxidative Phosphorylation	Type I NADH dehydrogenase	nuoG	NADH-quinone oxidoreductase subunit G	K00336	0	0	0	0	0	0	0	0	0	0	0	0	0	0	0	0	0	0	0	0	0	0	0	0	0	0	0	0	0	0	0	0	0	0	0	0	0	0	0	1	1	0	1	0	0
Oxidative Phosphorylation	Type I NADH dehydrogenase	nuoH	NADH-quinone oxidoreductase subunit H	K00337	1	0	1	1	1	1	0	0	0	1	0	0	1	1	1	1	1	1	1	1	1	1	1	0	0	0	1	1	1	1	1	1	1	1	0	1	1	1	1	1	1	1	1	1	1
Oxidative Phosphorylation	Type I NADH dehydrogenase	nuoI	NADH-quinone oxidoreductase subunit I	K00338	1	0	1	1	1	1	0	0	0	1	0	0	1	0	1	1	1	1	1	1	1	1	0	1	0	0	1	1	1	1	1	1	0	1	1	1	1	0	0	1	1	1	1	1	1
Oxidative Phosphorylation	Type I NADH dehydrogenase	nuoJ	NADH-quinone oxidoreductase subunit J	K00339	1	0	1	1	1	1	1	1	0	1	0	0	1	0	1	1	1	1	1	0	1	1	1	1	0	0	1	1	1	1	1	1	1	1	0	1	0	0	1	1	1	1	1	1	1
Oxidative Phosphorylation	Type I NADH dehydrogenase	nuoK	NADH-quinone oxidoreductase subunit K	K00340	1	0	1	1	1	1	1	1	0	1	1	0	1	1	1	1	1	1	1	1	1	1	1	1	0	1	1	1	1	1	1	1	1	1	1	1	1	1	1	1	1	1	1	1	1
Oxidative Phosphorylation	Type I NADH dehydrogenase	nuoL	NADH-quinone oxidoreductase subunit L	K00341	1	0	1	1	1	1	0	1	0	0	1	0	1	1	1	1	1	1	1	1	0	1	1	1	1	0	1	1	1	1	1	1	1	1	1	1	1	1	1	1	1	1	1	1	1
Oxidative Phosphorylation	Type I NADH dehydrogenase	nuoM	NADH-quinone oxidoreductase subunit M	K00342	1	1	1	0	1	1	0	0	0	0	0	0	1	0	1	1	0	0	1	1	0	1	1	1	0	0	1	1	1	1	1	0	1	1	1	1	0	0	1	1	1	0	1	0	0
Oxidative Phosphorylation	Type I NADH dehydrogenase	nuoN	NADH-quinone oxidoreductase subunit N	K00343	1	1	1	1	1	1	1	0	0	0	1	0	1	1	1	1	1	1	1	1	1	1	1	1	1	1	1	1	1	1	1	1	1	1	1	0	1	1	1	1	1	1	1	1	1
Oxidative Phosphorylation	Cytochrome c oxidase	ctaD	cytochrome c oxidase subunit I	K02274	0	1	1	0	1	1	0	0	0	0	0	0	1	0	0	1	1	1	1	0	1	0	0	0	0	0	1	1	1	1	0	0	0	1	1	0	1	0	1	1	0	1	1	0	0
Oxidative Phosphorylation	Cytochrome c oxidase	ctaC	cytochrome c oxidase subunit II	K02275	1	1	1	1	1	1	0	0	0	0	1	0	1	0	1	1	1	1	1	1	1	1	0	1	0	1	1	1	1	1	1	1	0	1	1	0	1	0	1	1	0	1	1	1	1
Oxidative Phosphorylation	Cytochrome c oxidase	ctaE	cytochrome c oxidase subunit III	K02276	1	0	1	1	1	1	0	0	1	1	1	0	1	0	1	1	1	1	1	0	1	0	0	1	1	1	1	1	1	1	1	1	0	1	1	1	1	0	1	1	1	1	1	1	1
Oxidative Phosphorylation	Cytochrome c oxidase	coxD, ctaF	cytochrome c oxidase subunit IV	K02277	1	0	0	1	1	0	0	0	0	0	0	1	0	0	1	0	0	0	1	0	1	0	0	1	0	0	0	0	1	1	1	0	0	1	1	1	0	0	0	0	0	0	1	1	1
Oxidative Phosphorylation	Cytochrome c oxidase	COX11, ctaG	cytochrome c oxidase assembly protein subunit 11	K02258	0	0	1	0	0	0	0	0	0	1	0	0	1	0	0	1	0	0	0	0	0	0	0	0	0	0	1	0	0	0	0	0	0	0	0	0	0	0	0	0	0	0	0	0	0
Oxidative Phosphorylation	Cytochrome c oxidase	COX15, ctaA	cytochrome c oxidase assembly protein subunit 15	K02259	1	1	1	1	1	1	0	1	1	0	1	0	1	0	1	1	1	1	1	1	1	0	0	1	1	0	1	1	1	1	1	1	1	1	1	1	0	0	1	1	1	1	1	1	0
Oxidative Phosphorylation	Cytochrome c oxidase	COX17	cytochrome c oxidase assembly protein subunit 17	K02260	0	0	0	0	0	0	0	0	0	0	0	0	0	0	0	0	0	0	0	0	0	0	0	0	0	0	0	0	0	0	0	0	0	0	0	0	0	0	0	0	0	0	0	0	0
Oxidative Phosphorylation	Heme o synthase	COX10, ctaB, cyoE	heme o synthase	K02257	1	1	1	0	1	1	0	1	1	0	1	1	1	0	1	1	1	1	1	1	1	0	0	1	1	0	1	1	1	1	1	1	1	1	1	1	1	0	1	1	1	1	1	1	0
Oxidative Phosphorylation	Fumarate reductase	frdA	fumarate reductase flavoprotein subunit [EC:1.3.5.4]	K00244	0	0	0	0	0	0	0	0	0	0	0	0	0	0	0	0	0	0	0	0	0	0	0	0	0	0	0	0	0	0	0	0	0	0	0	0	0	0	0	0	0	0	0	0	0
Oxidative Phosphorylation	Fumarate reductase	frdb	fumarate reductase iron-sulfur subunit [EC:1.3.5.4]	K00245	0	0	0	0	0	0	0	0	0	0	0	0	0	0	0	0	0	0	0	0	0	0	0	0	0	0	0	0	0	0	0	0	0	0	0	0	0	0	0	0	0	0	0	0	0
Oxidative Phosphorylation	Fumarate reductase	frdC	fumarate reductase subunit C	K00246	0	0	0	0	0	0	0	0	0	0	1	0	0	0	0	0	0	0	0	0	0	0	0	0	0	0	0	0	0	0	0	0	0	0	0	0	0	0	0	0	0	0	0	0	0
Oxidative Phosphorylation	Fumarate reductase	frdD	fumarate reductase subunit D	K00247	0	0	0	0	0	0	0	0	0	0	1	0	0	0	0	0	0	0	0	0	0	0	0	0	0	0	0	0	0	0	0	0	0	0	0	0	0	0	0	0	0	0	0	0	0
Oxidative Phosphorylation	ATPase	ATPF1A	F-type H+/Na+-transporting ATPase subunit alpha	K02111	1	1	1	1	0	1	0	1	1	0	0	1	1	1	1	1	1	1	1	1	1	1	1	1	1	1	0	1	1	1	1	0	1	1	1	1	1	1	1	1	1	0	1	0	0
Oxidative Phosphorylation	ATPase	ATPF0A	F-type H+-transporting ATPase subunit a	K02108	1	1	1	1	1	1	0	0	1	1	0	0	0	1	1	1	1	1	1	1	1	1	1	1	0	0	0	1	1	1	1	1	1	1	1	1	1	0	1	1	1	1	1	0	0
Oxidative Phosphorylation	ATPase	ATPF1D	F-type H+-transporting ATPase subunit delta	K02113	1	1	1	1	1	1	0	1	1	0	0	0	0	1	1	1	1	1	1	1	1	1	1	1	1	1	0	1	1	1	1	1	1	1	1	1	1	0	1	1	1	1	1	0	0
Oxidative Phosphorylation	ATPase	ATPF1E	F-type H+-transporting ATPase subunit epsilon	K02114	1	0	1	1	0	0	1	1	0	1	0	0	1	1	0	1	1	0	1	1	1	1	1	1	1	1	1	1	1	1	1	0	0	1	1	1	0	1	1	1	1	0	1	1	0
Oxidative Phosphorylation	ATPase	ATPF1B	F-type H+/Na+-transporting ATPase subunit beta	K02112	0	1	1	0	1	1	0	1	0	1	0	1	1	1	1	1	1	1	1	1	1	1	1	1	1	0	1	1	1	1	1	0	0	1	1	1	0	1	1	1	1	0	1	1	0
Oxidative Phosphorylation	ATPase	ATPF0C	F-type H+-transporting ATPase subunit c	K02110	1	1	0	0	1	1	0	1	1	0	0	0	0	1	0	0	0	1	1	1	1	1	1	0	0	1	0	0	1	1	1	1	1	1	1	0	1	0	1	1	0	1	1	0	0
Oxidative Phosphorylation	ATPase	ATPF0B	F-type H+-transporting ATPase subunit b	K02109	1	1	1	1	1	1	0	1	1	1	0	0	0	1	1	1	0	1	1	1	1	1	1	1	1	1	0	1	1	1	1	1	1	1	1	1	1	0	1	1	1	1	1	0	0
Oxidative Phosphorylation	ATPase	ATPF1G	F-type H+-transporting ATPase subunit gamma	K02115	0	1	1	1	0	1	0	0	1	0	1	1	1	1	1	1	0	0	1	1	1	1	1	1	1	1	1	1	1	1	1	0	1	1	1	1	0	1	1	1	1	0	1	1	0
Oxidative Phosphorylation	ATPase	atpI	ATP synthase protein I	K02116	0	1	0	0	0	0	0	0	0	0	0	0	0	0	0	1	1	0	0	0	0	0	0	0	0	0	0	1	0	0	0	0	0	0	0	0	0	0	0	0	0	0	0	0	0
Oxidative Phosphorylation	ATPase	ATPF1D	F-type H+-transporting ATPase subunit delta	K02113	1	1	1	1	1	1	0	1	1	0	0	0	0	1	1	1	1	1	1	1	1	1	1	1	1	1	0	1	1	1	1	1	1	1	1	1	1	0	1	1	1	1	1	0	0
Oxidative Phosphorylation	ATPase	ATPF1E	F-type H+-transporting ATPase subunit epsilon	K02114	1	0	1	1	0	0	1	1	0	1	0	0	1	1	0	1	1	0	1	1	1	1	1	1	1	1	1	1	1	1	1	0	0	1	1	1	0	1	1	1	1	0	1	1	0
Carbon Cycling	Pyruvate Metabolism	porA	pyruvate ferredoxin oxidoreductase alpha subunit	K03737	0	0	0	0	0	0	0	0	0	0	0	0	0	0	0	0	1	0	0	0	0	0	0	0	0	0	0	0	0	0	0	0	0	0	0	0	0	0	0	0	0	0	0	0	0
Carbon Cycling	Pyruvate Metabolism	porB	pyruvate ferredoxin oxidoreductase beta subunit	K00169	0	0	0	0	0	0	0	0	0	0	0	0	0	0	0	0	0	0	0	0	0	0	0	0	0	0	0	0	0	0	0	0	0	0	0	0	0	0	0	0	0	0	0	0	0
Carbon Cycling	Pyruvate Metabolism	porD	pyruvate ferredoxin oxidoreductase delta subunit	K00170	0	0	0	0	0	0	0	0	0	0	0	0	0	0	0	0	0	0	0	0	0	0	0	0	0	0	0	0	0	0	0	0	0	0	0	0	0	0	0	0	0	0	0	0	0
Carbon Cycling	Pyruvate Metabolism	porG	pyruvate ferredoxin oxidoreductase gamma subunit	K00171	0	0	0	0	0	0	0	0	0	0	0	0	0	0	0	0	0	0	0	0	0	0	0	0	0	0	0	0	0	0	0	0	0	0	0	0	0	0	0	0	0	0	0	0	0
Carbon Cycling	Pyruvate Metabolism	ppsA	pyruvate, water dikinase	K00172	0	0	0	0	0	0	0	0	0	0	0	0	0	0	0	0	0	0	0	0	0	0	0	0	0	0	0	0	0	0	0	0	0	0	0	0	0	0	0	0	0	0	0	0	0
Carbon Cycling	Pyruvate Metabolism	ppdK	pyruvate, orthophosphate dikinase	K01007	0	0	0	0	0	0	0	0	0	0	0	0	0	0	0	0	0	0	0	1	0	1	0	0	0	0	0	0	0	1	0	0	0	0	0	0	0	0	0	0	0	0	0	0	0
Carbon Cycling	Pyruvate Metabolism	ppc	phosphoenolpyruvate carboxylase	K01006	0	1	0	0	1	1	1	1	1	1	1	1	0	1	1	1	1	0	1	0	0	0	1	0	1	0	1	0	1	1	1	0	1	1	1	1	0	1	1	1	1	1	1	0	0
Carbon Cycling	Pyruvate Metabolism	pycA	pyruvate carboxylase subunit A	K01595	0	1	1	1	0	1	1	1	0	0	0	0	0	1	0	0	1	0	1	0	1	0	0	1	1	1	1	1	1	1	0	0	1	1	1	1	1	1	1	1	0	1	0	1	0
Carbon Cycling	Pyruvate Metabolism	pycB	pyruvate carboxylase subunit B	K01959	0	0	0	0	0	0	0	0	0	0	0	0	0	0	0	0	0	0	0	0	0	0	0	0	0	0	0	0	0	0	0	0	0	0	0	0	0	0	0	0	0	0	0	0	0
Carbon Cycling	Pyruvate Metabolism	pyc	pyruvate carboxylase	K01960	0	0	0	0	0	0	0	0	0	0	0	0	0	0	0	0	0	0	0	0	0	0	0	0	0	0	0	0	0	0	0	0	0	0	0	0	0	0	0	0	0	0	0	0	0
Carbon Cycling	TCA Cycle	mdh	malate dehydrogenase	K01958	1	0	1	1	0	0	0	0	0	0	0	0	0	0	0	0	0	0	0	1	0	1	0	1	0	0	0	1	0	0	0	1	1	0	0	0	0	0	0	0	0	0	0	1	0
Carbon Cycling	TCA Cycle	fumA, fumB	fumarate hydratase, class I	K01676	0	0	0	0	0	0	0	0	0	0	0	0	0	0	0	0	0	0	0	0	0	0	0	0	0	0	0	0	0	0	0	0	0	0	0	0	0	0	0	0	0	0	0	0	0
Carbon Cycling	TCA Cycle	fumA	fumarate hydratase subunit alpha	K01677	0	1	0	0	0	1	0	0	0	0	0	0	0	1	1	0	0	0	0	0	0	0	1	0	0	0	0	0	0	0	0	0	0	0	0	0	0	1	0	0	0	0	0	0	0
Carbon Cycling	TCA Cycle	fumB	fumarate hydratase subunit beta	K01678	0	1	0	0	0	1	0	0	0	0	0	0	0	1	0	0	0	0	0	0	0	0	0	0	0	0	0	0	0	0	0	0	0	0	0	0	0	0	0	0	0	0	0	0	0
Carbon Cycling	TCA Cycle	fumC	fumarate hydratase, class II	K01679	0	1	0	0	1	0	1	0	0	0	1	1	0	0	1	0	0	0	1	1	1	1	1	1	1	1	1	0	1	1	0	1	1	1	1	1	0	0	0	1	1	1	0	1	1
Carbon Cycling	TCA Cycle	sdhA	succinate dehydrogenase / fumarate reductase, flavoprotein subunit	K00239	0	1	1	0	1	0	1	0	1	1	1	1	1	0	1	1	0	0	1	0	1	0	1	1	1	0	1	0	1	1	1	0	1	1	1	1	0	1	1	1	1	1	1	1	1
Carbon Cycling	TCA Cycle	sdhB	succinate dehydrogenase / fumarate reductase, iron-sulfur subunit	K00240	0	1	1	1	1	0	1	1	1	0	1	0	1	0	1	1	0	0	1	1	1	0	1	1	1	0	1	0	1	1	1	0	0	1	1	1	1	1	1	1	1	1	1	1	1
Carbon Cycling	TCA Cycle	sdhC	succinate dehydrogenase / fumarate reductase, cytochrome b subunit	K00241	0	0	0	0	1	0	0	1	0	0	1	0	0	0	0	1	0	0	0	1	0	0	0	0	0	0	0	0	0	1	0	0	0	0	0	0	0	0	0	1	0	0	0	0	1
Carbon Cycling	TCA Cycle	sdhD	succinate dehydrogenase / fumarate reductase, membrane anchor subunit	K00242	0	0	0	0	0	0	0	0	0	0	1	0	0	0	0	1	0	0	0	0	0	0	0	0	0	0	0	0	0	0	0	0	0	0	0	0	0	0	0	1	0	0	0	0	1
Carbon Cycling	TCA Cycle	sucD	succinyl-CoA synthetase alpha subunit	K01902	0	1	1	1	1	0	1	0	0	1	1	1	1	0	1	1	1	1	1	1	1	1	1	1	1	1	1	0	0	1	0	0	1	1	1	1	1	1	1	1	1	1	1	1	1
Carbon Cycling	TCA Cycle	sucC	succinyl-CoA synthetase beta subunit	K01903	1	0	1	0	1	1	1	0	0	1	0	0	1	0	1	1	1	0	1	1	1	1	1	1	1	1	1	0	0	1	0	0	1	1	1	1	1	1	0	0	1	1	1	1	0
Carbon Cycling	TCA Cycle	LSC1	succinyl-CoA synthetase alpha subunit	K01899	0	0	0	0	0	0	0	0	0	0	0	0	0	0	0	0	0	0	0	0	0	0	0	0	0	0	0	0	0	0	0	0	0	0	0	0	0	0	0	0	0	0	0	0	0
Carbon Cycling	TCA Cycle	LSC2	succinyl-CoA synthetase beta subunit	K01900	0	0	0	0	0	0	0	0	0	0	0	0	0	0	0	0	0	0	0	0	0	0	0	0	0	0	0	0	0	0	0	0	0	0	0	0	0	0	0	0	0	0	0	0	0
Carbon Cycling	TCA Cycle	aarC	succinyl-CoA:acetate CoA-transferase	K18118	0	0	0	0	0	0	0	0	0	0	0	0	0	0	0	0	0	0	0	0	0	0	0	0	0	0	0	0	0	0	0	0	0	0	0	0	0	0	0	0	0	0	0	0	0
Carbon Cycling	TCA Cycle	SDHA	succinate dehydrogenase (ubiquinone) flavoprotein subunit	K00234	0	0	0	0	0	0	0	0	0	0	0	0	0	0	0	0	0	0	0	0	0	0	0	0	0	0	0	0	0	0	0	0	0	0	0	0	0	0	0	0	0	0	0	0	0
Carbon Cycling	TCA Cycle	SDHB	succinate dehydrogenase (ubiquinone) iron-sulfur subunit	K00235	0	0	0	0	0	0	0	0	0	0	0	0	0	0	0	0	0	0	0	0	0	0	0	0	0	0	0	0	0	0	0	0	0	0	0	0	0	0	0	0	0	0	0	0	0
Carbon Cycling	TCA Cycle	SDHC	succinate dehydrogenase (ubiquinone) cytochrome b560 subunit	K00236	0	0	0	0	0	0	0	0	0	0	0	0	0	0	0	0	0	0	0	0	0	0	0	0	0	0	0	0	0	0	0	0	0	0	0	0	0	0	0	0	0	0	0	0	0
Carbon Cycling	TCA Cycle	SDHD	succinate dehydrogenase (ubiquinone) membrane anchor subunit	K00237	0	0	0	0	0	0	0	0	0	0	0	0	0	0	0	0	0	0	0	0	0	0	0	0	0	0	0	0	0	0	0	0	0	0	0	0	0	0	0	0	0	0	0	0	0
Carbon Cycling	CBB Cycle	prkB	phosphoribulokinase	K00855	0	0	1	0	0	1	1	0	0	0	1	0	0	0	0	0	0	0	1	0	0	0	0	1	1	1	1	0	1	0	1	1	1	0	0	0	1	0	1	1	1	1	0	1	0
Carbon Cycling	CBB Cycle	rbcL	ribulose-bisphosphate carboxylase large chain	K01601	1	0	1	0	0	0	1	0	0	0	0	0	0	0	0	1	0	0	1	0	0	0	0	1	1	0	1	0	0	0	0	0	1	0	0	0	1	0	0	1	1	1	0	1	1
Carbon Cycling	CBB Cycle	rbcS	ribulose-bisphosphate carboxylase small chain	K01602	1	0	1	0	0	0	1	0	0	0	1	0	0	0	0	1	0	0	1	0	0	0	0	1	1	0	1	0	1	0	0	0	1	0	0	0	1	0	1	1	1	1	0	1	1
Carbon Cycling	CBB Cycle	pgk	phosphoglycerate kinase	K00927	1	1	1	1	1	1	1	1	0	1	1	1	1	1	1	0	1	1	1	1	1	0	1	1	1	1	1	1	0	1	1	0	1	1	1	0	1	1	1	1	1	1	1	1	1
Carbon Cycling	CBB Cycle	GAPDH	glyceraldehyde 3-phosphate dehydrogenase	K00134	0	1	1	1	1	1	1	1	1	1	1	1	1	1	1	0	1	1	1	1	1	0	1	1	1	1	1	1	0	1	1	0	1	1	1	1	1	0	1	1	1	1	1	1	1
Carbon Cycling	CBB Cycle	GAPDHS	glyceraldehyde-3-phosphate dehydrogenase, spermatogenic	K10705	0	0	0	0	0	0	0	0	0	0	0	0	0	0	0	0	0	0	0	0	0	0	0	0	0	0	0	0	0	0	0	0	0	0	0	0	0	0	0	0	0	0	0	0	0
Carbon Cycling	CBB Cycle	gap2	glyceraldehyde-3-phosphate dehydrogenase (NAD(P))	K00150	0	0	0	0	0	0	0	0	0	0	0	0	0	0	0	0	0	0	0	0	0	0	0	0	0	0	0	0	0	0	0	0	0	0	0	0	0	0	0	0	0	0	0	0	0
Carbon Cycling	CBB Cycle	GAPA	glyceraldehyde-3-phosphate dehydrogenase (NADP+) (phosphorylating)	K05298	0	0	0	0	0	0	0	0	0	0	0	0	0	0	0	0	0	0	0	0	0	0	0	0	0	0	0	0	0	0	0	0	0	0	0	0	0	0	0	0	0	0	0	0	0
Carbon Cycling	CBB Cycle	ALDO	fructose-bisphosphate aldolase, class I	K01623	0	1	1	0	1	1	1	0	0	1	0	0	0	0	1	0	1	0	0	0	0	1	1	1	0	1	0	0	0	1	0	0	1	1	0	1	1	0	0	1	1	1	1	1	0
Carbon Cycling	CBB Cycle	FBA, fbaA	fructose-bisphosphate aldolase, class II	K01624	1	1	0	1	0	0	1	0	0	0	0	0	0	0	0	0	0	0	0	1	1	0	0	1	1	0	0	0	1	1	0	1	1	1	1	1	1	0	0	0	0	1	0	1	0
Carbon Cycling	CBB Cycle	eda	2-dehydro-3-deoxyphosphogluconate aldolase / (4S)-4-hydroxy-2-oxoglutarate aldolase	K01625	1	0	0	0	0	0	0	0	0	1	0	0	1	1	0	0	0	0	0	0	0	0	0	0	1	0	0	0	0	0	0	0	0	1	1	1	0	0	0	0	0	1	0	0	0
Carbon Cycling	CBB Cycle	FBP, fbp	fructose-1,6-bisphosphatase I	K03841	0	0	0	0	0	0	1	0	0	0	0	0	0	0	0	0	0	0	0	0	0	0	0	0	0	0	0	0	1	0	0	0	0	0	0	0	0	0	0	0	0	1	0	0	0
Carbon Cycling	CBB Cycle	glpX	fructose-1,6-bisphosphatase II	K02446	0	0	1	1	1	0	1	1	1	0	1	1	1	0	1	0	1	0	0	1	1	0	1	1	1	0	0	0	1	0	0	1	1	1	1	1	0	1	1	1	1	1	1	1	1
Carbon Cycling	CBB Cycle	glpX-SEBP	fructose-1,6-bisphosphatase II / sedoheptulose-1,7-bisphosphatase	K11532	0	0	0	0	0	0	0	0	0	0	0	0	0	0	0	0	0	0	0	0	0	0	0	0	0	0	0	0	0	0	0	0	0	0	0	0	0	0	0	0	0	0	0	0	0
Carbon Cycling	CBB Cycle	fbp-SEBP	fructose-1,6-bisphosphatase I / sedoheptulose-1,7-bisphosphatase	K01086	0	0	0	0	0	0	0	0	0	0	0	0	0	0	0	0	0	0	0	0	0	0	0	1	0	0	0	0	0	0	0	0	0	0	0	0	0	0	0	0	0	0	0	1	0
Carbon Cycling	CBB Cycle	fbp3	fructose-1,6-bisphosphatase III	K04041	0	0	0	0	0	0	0	0	0	0	0	0	0	0	0	0	0	0	0	0	0	0	0	0	0	0	0	0	0	0	0	0	0	0	0	0	0	0	0	0	0	0	0	0	0
Carbon Cycling	CBB Cycle	tktA, tktB	transketolase	K00615	1	1	0	1	1	1	1	1	1	1	1	1	1	0	1	1	0	1	1	0	1	1	1	1	1	1	0	0	1	1	1	1	1	1	1	1	1	1	1	1	1	1	1	1	1
Carbon Cycling	CBB Cycle	tpiA	Triosephosphate isomerase	K01803	1	1	1	1	1	1	1	1	0	0	1	1	1	1	1	1	1	1	1	1	1	0	1	1	1	1	1	1	1	1	1	0	1	1	1	0	1	1	1	1	1	1	1	1	1
Carbon Cycling	CBB Cycle	rpiA	ribose 5-phosphate isomerase A	K01807	0	1	1	0	0	1	0	0	0	0	0	0	1	1	1	0	1	0	0	0	0	0	0	0	0	0	0	0	0	0	1	0	0	0	0	1	0	1	0	0	0	0	0	0	0
Carbon Cycling	CBB Cycle	rpiB	ribose 5-phosphate isomerase B	K01808	1	0	0	1	1	0	1	0	1	1	1	1	1	0	1	1	1	1	1	1	1	0	1	1	1	0	0	0	1	1	0	1	1	0	1	0	0	0	1	1	1	1	1	1	0
[truncated: 185 more columns]
