# Supplementary material for: Atmospheric chemosynthesis is phylogenetically and geographically widespread and contributes significantly to carbon fixation throughout cold deserts
Source: ISME J. 2022 Aug 6;16(11):2547–60. doi: 10.1038/s41396-022-01298-5 (PMC9561532; doi:10.1038/s41396-022-01298-5)
Supplement: Supplementary file 19 — Supplementary 12 [file 41396_2022_1298_MOESM19_ESM.xlsx]

## Sheet: Sheet1
	Presence/absence of metabolic marker genes within the assembled metagenome-assembled genomes			Bin # and Genome ID
				45	180	197	46	193	44	74	124	131	199	215	210	75	187	16	201	90	102	176	73	30	181	151	200	66	34	88	106	177	175	146	87	139	28	148	110	222	179	92	69	141	48	64	82	135	105
N-cycle pathway	Gene	Gene Name	Kegg ID	TR11	TR110	TR113	TR114	TR115	TR118	TR121	TR123	TR125	TR127	TR129	TR13	TR130	TR134	TR14	TR15	TR18	TR19	TR21	TR210	TR212	TR213	TR216	TR22	TR220	TR222	TR223	TR226	TR23	TR24	TR25	TR26	TR27	TR28	TR29	TR31	TR310	TR311	TR312	TR313	TR314	TR316	TR317	TR319	TR32	TR320
Nitrification	amoA_A	ammonia monooxygenase A (Archaeal)	K10944	0	0	0	0	0	0	0	0	0	0	0	0	0	0	0	0	0	0	0	0	0	0	0	0	0	0	0	0	0	0	0	0	0	0	0	0	0	0	0	0	0	0	0	0	0	0
Nitrification	amoA_B	ammonia monooxygenase A (Bacterial)		0	0	0	0	0	0	0	0	0	0	0	0	0	0	0	0	0	0	0	0	0	0	0	0	0	0	0	0	0	0	0	0	0	0	0	0	0	0	0	0	0	0	0	0	0	0
Nitrification	amoB_A	ammonia monooxygenase B (Archaeal)	K10945	0	0	0	0	0	0	0	0	0	0	0	0	0	0	0	0	0	0	0	0	0	0	0	0	0	0	0	0	0	0	0	0	0	0	0	0	0	0	0	0	0	0	0	0	0	0
Nitrification	amoB_B	ammonia monooxygenase B (Bacterial)		0	0	0	0	0	0	0	0	0	0	0	0	0	0	0	0	0	0	0	0	0	0	0	0	0	0	0	0	0	0	0	0	0	0	0	0	0	0	0	0	0	0	0	0	0	0
Nitrification	amoC_A	ammonia monooxygenase C (Archaeal)	K10946	0	0	0	0	0	0	0	0	0	0	0	0	0	0	0	0	0	0	0	0	0	0	0	0	0	0	0	0	0	0	0	0	0	0	0	0	0	0	0	0	0	0	0	0	0	0
Nitrification	amoC_B	ammonia monooxygenase C (Bacterial)		0	0	0	0	0	0	0	0	0	0	0	0	0	0	0	0	0	0	0	0	0	0	0	0	0	0	0	0	0	0	0	0	0	0	0	0	0	0	0	0	0	0	0	0	0	0
Nitrification	hao	hydroxylamine dehydrogenase	K10535	0	0	0	0	0	0	0	0	0	0	0	0	0	1	0	0	0	0	0	0	0	0	0	0	0	0	0	0	0	0	0	0	0	0	0	0	0	0	0	0	0	0	0	0	0	0
Denitrification	nxrA	Nitrite oxidoreductase, alpha subunit	K00370	0	0	0	0	0	0	0	0	0	0	0	0	0	0	0	0	0	0	0	0	0	0	0	0	0	0	0	0	0	0	0	0	0	0	0	0	0	0	0	0	0	0	0	0	0	0
Denitrification	nxrB	Nitrite oxidoreductase, beta subunit	K00371	0	0	0	0	0	0	0	0	0	0	0	0	0	0	0	0	0	0	0	0	0	0	0	0	0	0	0	0	0	0	0	0	0	0	0	0	0	0	0	0	0	0	0	0	0	0
Denitrification	napA	periplasmic nitrate reductase	K02567	0	1	0	0	0	0	0	0	0	1	0	0	0	0	0	0	0	0	0	0	0	0	1	0	0	1	1	0	0	0	1	0	0	0	1	0	0	0	0	1	0	1	0	1	0	0
Denitrification	napB	cytochrome ctype protein	K02568	0	0	0	0	0	0	0	0	0	0	0	0	0	0	0	0	0	0	0	0	0	0	0	0	0	0	0	0	0	0	0	0	0	0	0	0	0	0	0	0	0	0	0	0	0	0
Denitrification	napC	cytochrome ctype protein	K02569	0	0	0	0	0	0	0	0	0	0	0	0	0	0	0	0	0	0	0	0	0	0	0	0	0	0	0	0	0	0	0	0	0	0	0	0	0	0	0	0	0	0	0	0	0	0
Denitrification	narG	nitrate reductase alpha subunit	K00370	0	0	0	0	0	0	0	0	0	0	0	0	0	0	0	0	0	0	0	0	0	0	0	0	0	0	0	0	0	0	0	0	0	0	0	0	0	0	0	0	0	0	0	0	0	0
Denitrification	narH	nitrate reductase beta subunit	K00371	0	0	0	0	0	0	0	0	0	0	0	0	0	0	0	1	0	0	0	0	0	0	0	1	0	0	0	0	0	0	0	0	0	0	0	0	0	0	0	0	0	0	0	0	0	0
Denitrification	narJ	nitrate reductase delta subunit	K00373	0	0	0	0	0	0	0	0	0	0	0	1	0	0	0	0	0	1	0	0	0	0	0	0	0	0	0	0	0	0	0	0	0	0	1	0	0	0	0	0	0	0	0	0	0	0
Denitrification	narI	nitrate reductase gamma subunit	K00374	0	0	0	0	0	0	0	0	0	0	0	0	0	0	0	0	0	0	0	0	0	0	0	0	0	0	0	0	0	0	0	0	0	0	0	0	0	0	0	0	0	1	0	0	0	0
Denitrification	nirK	Copper-containing nitrite reductase	K00368	1	1	1	0	1	1	1	1	1	0	1	1	0	0	1	1	1	1	1	0	1	0	1	1	0	1	1	0	1	1	1	1	1	1	1	1	1	0	1	1	1	1	1	1	1	0
Denitrification	nirS	Cytochrome cd1 nitrite reductase	K15864	1	1	1	0	1	1	0	0	0	0	0	1	0	1	0	1	1	1	1	0	1	1	1	0	1	0	0	0	0	1	1	1	0	1	1	1	0	0	0	0	0	0	0	1	0	0
Denitrification	norB	Nitric-oxide reductase subunit B	K04561	0	0	0	0	0	0	0	0	0	0	0	0	0	0	0	0	0	0	0	0	0	0	0	0	0	0	0	0	0	0	0	0	0	0	0	0	0	0	0	1	0	0	0	0	0	0
Denitrification	norC	Nitric-oxide reductase subunit C	K02305	0	1	0	0	0	0	0	0	0	0	0	0	0	0	0	0	0	0	0	0	0	0	0	1	0	0	0	0	0	0	0	1	0	1	0	0	0	0	0	0	0	0	0	0	0	1
Denitrification	nosZ	Nitrous-oxide reductase	K00376	1	1	0	0	0	1	1	0	1	0	1	0	1	0	1	0	0	0	1	1	0	1	0	0	1	1	0	0	1	1	1	0	0	0	0	1	1	0	0	1	1	0	1	0	1	0
Denitrification	narZ	Nitrate reductase 2, alpha subunit	K00370	0	0	0	0	0	0	0	0	0	0	0	0	0	0	0	0	0	0	0	0	0	0	0	0	0	0	0	0	0	0	0	0	0	0	0	0	0	0	0	0	0	0	0	0	0	0
Denitrification	narY	Nitrate reductase 2, beta subunit	K00371	0	0	0	0	0	0	0	0	0	0	0	0	0	0	0	0	0	0	0	0	0	0	0	0	0	0	0	0	0	0	0	0	0	0	0	0	0	0	0	0	0	0	0	0	0	0
Denitrification	narV	Nitrate reductase 2, gamma subunit	K00374	0	0	0	0	0	0	0	0	0	0	0	0	0	0	0	0	0	0	0	0	0	0	0	0	0	0	0	0	0	0	0	0	0	0	0	0	0	0	0	0	0	0	0	0	0	0
Denitrification	narW	Nitrate reductase 2, delta subunit	K00373	0	0	0	0	0	0	0	0	0	0	0	0	0	0	0	0	0	0	0	0	0	0	0	0	0	0	0	0	0	0	0	0	0	0	0	0	0	0	0	0	0	0	0	0	0	0
Assimilatory nitrate reduction	nasA	assimilatory nitrate reductase catalytic subunit	K00372	1	0	1	1	1	0	0	0	0	0	0	1	1	1	1	0	1	1	1	1	1	0	1	0	1	1	1	1	1	1	1	1	0	1	1	1	0	0	1	1	1	1	0	1	1	0
Assimilatory nitrate reduction	nasB	assimilatory nitrate reductase electron transfer subunit	K00362	0	0	0	1	0	0	0	0	0	0	0	0	0	0	0	0	0	1	0	0	0	0	0	0	0	1	0	0	0	1	0	0	0	0	0	0	0	0	0	0	0	0	0	1	0	0
Assimilatory nitrate reduction	nirA	ferredoxin-nitrite reductase	K00366	1	0	0	1	1	0	1	0	0	0	0	0	0	1	0	0	1	1	0	1	1	0	0	1	0	0	0	1	0	0	0	1	0	1	1	0	0	0	1	1	0	0	1	0	0	1
Assimilatory nitrate reduction	NR	nitrate reductase (NAD(P)H)	K10534	1	1	1	1	1	1	1	0	0	0	0	1	1	0	1	0	1	1	1	1	1	1	1	0	1	1	1	1	0	1	1	1	1	1	1	1	1	1	0	1	1	1	1	1	1	1
Assimilatory nitrate reduction	narB	rieske iron-sulfur protein	K00367	1	0	0	0	1	1	0	0	0	0	0	0	0	0	0	0	1	1	0	0	0	1	0	0	0	0	0	0	0	0	1	1	0	1	0	0	0	0	0	1	0	1	1	0	1	0
Assimilatory nitrate reduction	narC	cytochrome b-561	K15879	1	0	0	1	1	1	0	0	0	1	1	0	0	0	0	1	1	1	1	0	1	0	0	1	0	0	1	1	0	0	1	0	1	1	1	1	0	0	1	0	1	0	1	1	1	0
Dissimilatory nitrate reduction	napA	periplasmic nitrate reductase	K02567	0	1	0	0	0	0	0	0	0	1	0	0	0	0	0	0	0	0	0	0	0	0	1	0	0	1	1	0	0	0	1	0	0	0	1	0	0	0	0	1	0	1	0	1	0	0
Dissimilatory nitrate reduction	napB	cytochrome c-type protein	K02568	0	0	0	0	0	0	0	0	0	0	0	0	0	0	0	0	0	0	0	0	0	0	0	0	0	0	0	0	0	0	0	0	0	0	0	0	0	0	0	0	0	0	0	0	0	0
Dissimilatory nitrate reduction	napC	cytochrome c-type protein	K02569	0	0	0	0	0	0	0	0	0	0	0	0	0	0	0	0	0	0	0	0	0	0	0	0	0	0	0	0	0	0	0	0	0	0	0	0	0	0	0	0	0	0	0	0	0	0
Dissimilatory nitrate reduction	narG	nitrate reductase alpha subunit	K00370	0	0	0	0	0	0	0	0	0	0	0	0	0	0	0	0	0	0	0	0	0	0	0	0	0	0	0	0	0	0	0	0	0	0	0	0	0	0	0	0	0	0	0	0	0	0
Dissimilatory nitrate reduction	narH	nitrate reductase beta subunit	K00371	0	0	0	0	0	0	0	0	0	0	0	0	0	0	0	1	0	0	0	0	0	0	0	1	0	0	0	0	0	0	0	0	0	0	0	0	0	0	0	0	0	0	0	0	0	0
Dissimilatory nitrate reduction	narJ	Nitrate reductase molybdenum cofactor assembly chaperone	K00373	0	0	0	0	0	0	0	0	0	0	0	1	0	0	0	0	0	1	0	0	0	0	0	0	0	0	0	0	0	0	0	0	0	0	1	0	0	0	0	0	0	0	0	0	0	0
Dissimilatory nitrate reduction	narI	nitrate reductase gamma subunit	K00374	0	0	0	0	0	0	0	0	0	0	0	0	0	0	0	0	0	0	0	0	0	0	0	0	0	0	0	0	0	0	0	0	0	0	0	0	0	0	0	0	0	1	0	0	0	0
Dissimilatory nitrate reduction	narZ	Nitrate reductase 2, alpha subunit	K00370	0	0	0	0	0	0	0	0	0	0	0	0	0	0	0	0	0	0	0	0	0	0	0	0	0	0	0	0	0	0	0	0	0	0	0	0	0	0	0	0	0	0	0	0	0	0
Dissimilatory nitrate reduction	narY	Nitrate reductase 2, beta subunit	K00371	0	0	0	0	0	0	0	0	0	0	0	0	0	0	0	0	0	0	0	0	0	0	0	0	0	0	0	0	0	0	0	0	0	0	0	0	0	0	0	0	0	0	0	0	0	0
Dissimilatory nitrate reduction	narV	Nitrate reductase 2, gamma subunit	K00374	0	0	0	0	0	0	0	0	0	0	0	0	0	0	0	0	0	0	0	0	0	0	0	0	0	0	0	0	0	0	0	0	0	0	0	0	0	0	0	0	0	0	0	0	0	0
Dissimilatory nitrate reduction	narW	Nitrate reductase 2, delta subunit	K00373	0	0	0	0	0	0	0	0	0	0	0	0	0	0	0	0	0	0	0	0	0	0	0	0	0	0	0	0	0	0	0	0	0	0	0	0	0	0	0	0	0	0	0	0	0	0
Dissimilatory nitrate reduction	nirB	nitrite reductase (NADH) large subunit	K00362	1	0	0	1	0	0	1	1	0	0	1	0	1	0	0	0	1	1	0	1	1	1	0	0	1	0	0	1	0	0	1	1	0	1	0	0	1	1	1	1	0	1	0	0	0	1
Dissimilatory nitrate reduction	nirD	nitrite reductase (NADH) small subunit	K00363	1	1	1	1	1	0	0	1	0	0	0	1	1	0	1	0	1	1	1	1	0	1	1	0	1	1	1	0	1	1	1	1	1	1	1	1	0	1	1	1	0	1	1	1	1	0
Dissimilatory nitrate reduction	nrfA	nitrite reductase cytochrome c-552	K03385	0	0	0	0	0	0	0	0	0	0	0	0	0	0	0	0	0	0	0	0	0	0	0	0	0	0	0	0	0	0	0	0	0	0	0	0	0	0	0	0	0	0	0	0	0	0
Dissimilatory nitrate reduction	nrfB	cytochrome c-type protein	K04013	0	0	0	0	0	0	0	0	0	0	0	0	0	0	0	0	0	0	0	0	0	0	0	0	0	0	0	0	0	0	0	0	0	0	0	0	0	0	0	0	0	0	0	0	0	0
Dissimilatory nitrate reduction	nrfC	Protein nrfC	K04014	0	1	1	0	1	0	0	0	0	0	0	1	1	0	1	0	0	1	1	1	0	1	0	0	0	0	0	0	1	0	0	0	0	0	0	1	1	1	0	1	0	0	0	0	0	0
Dissimilatory nitrate reduction	nrfD	protein nrfD	K04015	0	0	0	0	0	0	0	0	0	0	0	0	0	0	0	0	0	0	0	1	0	0	0	0	0	0	0	0	0	0	0	0	0	0	0	0	0	0	0	0	0	0	0	0	0	0
Nitrogen fixation	anfG	Fe-only nitrogenase- delta subunit	K00531	0	0	0	0	0	0	0	0	0	0	0	0	0	0	0	0	0	0	0	0	0	0	0	0	0	0	0	0	0	0	0	0	0	0	0	0	0	0	0	0	0	0	0	0	0	0
Nitrogen fixation	nifD	nitrogenase molybdenum-iron protein subunit alpha	K02586	0	0	0	0	0	0	0	0	0	0	0	0	0	0	0	0	0	0	0	0	0	0	0	0	0	0	0	0	0	0	0	0	0	0	0	0	0	0	0	0	0	0	0	0	0	0
Nitrogen fixation	nifH	nitrogenase reductase	K02588	1	1	0	1	0	0	0	0	0	0	0	0	0	0	0	0	1	1	0	0	1	0	0	0	1	1	0	0	1	1	1	0	1	1	0	1	0	0	0	0	1	1	0	0	1	0
Nitrogen fixation	nifK	nitrogenase molybdenum-iron protein subunit beta	K02591	0	0	0	0	0	0	1	0	0	0	0	0	1	0	0	0	0	0	0	0	0	1	0	0	0	0	0	0	0	0	0	0	0	0	0	0	0	0	0	0	0	1	0	0	0	0
Nitrogen fixation	nifW	nitrogenase-stabilizing/protective protein	K02595	0	0	0	0	0	0	0	0	0	0	0	0	0	0	0	0	0	0	0	0	0	0	0	0	0	0	0	0	0	0	0	0	0	0	0	0	0	0	0	0	0	0	0	0	0	0
Anammox	hzo	Hydrozine oxidoreductase	K20935	0	0	0	0	0	0	0	0	0	0	0	0	0	0	0	0	0	0	0	0	0	0	0	0	0	0	0	0	0	0	0	0	0	0	0	0	0	0	0	0	0	0	0	0	0	0
Anammox	hzsA	hydrazine synthase subunit	K20932	0	0	0	0	0	0	0	0	0	0	0	0	0	0	0	0	0	0	0	0	0	0	0	0	0	0	0	0	0	0	0	0	0	0	0	0	0	0	0	0	0	0	0	0	0	0
Anammox	hzsB	hydrazine synthase subunit	K20933	0	0	0	0	0	0	0	0	0	0	0	0	0	0	0	0	0	0	0	0	0	0	0	0	0	0	0	0	0	0	0	0	0	0	0	0	0	0	0	0	0	0	0	0	0	0
Anammox	hzsC	hydrazine synthase subunit	K20934	0	0	0	0	0	0	0	0	0	0	0	0	0	0	0	0	0	0	0	0	0	0	0	0	0	0	0	0	0	0	0	0	0	0	0	0	0	0	0	0	0	0	0	0	0	0
Anammox	hdh	hydrazine dehydrogenase	K20935	0	0	0	0	0	0	0	0	0	0	0	0	0	0	0	0	0	0	0	0	0	0	0	0	0	0	0	0	0	0	0	0	0	0	0	0	0	0	0	0	0	0	0	0	0	0
Organic degradation and synthesis	ureA	urease subunit gamma	K01430	1	0	0	1	0	0	1	0	0	0	0	0	0	1	0	0	1	0	0	0	1	0	1	0	0	0	0	0	0	0	0	0	0	0	0	0	0	0	0	0	0	0	0	0	1	0
Organic degradation and synthesis	ureB	urease subunit beta	K01429	0	0	0	0	0	0	1	0	0	0	0	0	0	0	0	0	1	0	0	0	1	0	0	0	0	0	0	0	0	0	0	0	0	0	0	0	0	0	0	0	0	0	0	0	0	0
Organic degradation and synthesis	ureC	urease subunit alpha	K01428	1	1	0	0	1	0	1	0	1	0	0	1	0	0	1	1	1	0	1	0	1	1	1	1	0	1	0	0	1	0	0	0	0	0	1	0	0	1	0	0	0	0	0	0	1	0
Organic degradation and synthesis	nao	Nitroalkane oxidase	K19823	0	0	0	0	0	0	0	0	0	0	0	0	0	0	0	0	0	0	0	0	0	0	0	0	0	0	0	0	0	0	0	0	0	0	0	0	0	0	0	0	0	0	0	0	0	0
Organic degradation and synthesis	nmo	Nitronate monooxygenase	K00459	1	1	1	1	1	1	1	1	1	1	1	1	1	1	1	1	0	1	1	1	1	1	1	1	1	1	1	1	1	1	1	1	1	1	1	1	1	1	1	1	1	1	1	1	1	1
Organic degradation and synthesis	gudB	Glutamate Dehydrogenase	K00260	0	0	0	0	0	0	0	0	0	0	0	1	0	0	0	0	0	0	0	0	0	0	0	0	0	0	0	0	0	0	0	0	0	1	0	0	0	0	0	0	0	0	0	0	0	0
Organic degradation and synthesis	gdhA	Glutamate dehydrogenase (NAD(P)+)	K00261	1	1	1	1	1	1	0	1	1	0	1	1	1	1	1	1	1	1	1	1	1	0	1	1	1	1	1	1	1	1	1	1	1	1	1	1	1	0	1	1	1	1	0	1	1	1
Organic degradation and synthesis	gdhA	Glutamate dehydrogenase (NADP+)	K00262	1	1	1	1	1	1	0	1	1	0	0	0	0	1	0	0	1	1	0	0	1	1	1	1	1	1	1	1	1	1	0	1	1	1	0	1	1	0	0	0	1	1	1	1	0	0
Organic degradation and synthesis	GDH2	Glutamate dehydrogenase	K15371	1	1		1	1	1	1	1	0	1	1	1	1	1	1	1	1	1	1	1	1	1	1	1	1	1	0	0	1	1	1	1	1	1	1	1	1	1	1	1	1	1	1	1	1	0
Organic degradation and synthesis	GLT1	Glutamate synthase (NADH/NADH)	K00264	0	0	0	1	0	0	0	0	0	0	0	0	0	0	1	0	1	0	0	0	0	0	0	0	0	1	0	0	0	0	0	0	1	0	0	0	0	0	1	0	0	0	0	0	0	1
Organic degradation and synthesis	gltB	Glutamate synthase (NADH/NADH) small chain	K00265	1	0	1	1	1	0	1	0	0	0	0	0	0	0	0	0	1	1	0	1	0	0	1	0	0	1	0	0	0	0	1	1	1	0	1	0	0	0	1	1	0	1	1	0	0	1
Organic degradation and synthesis	gltD	Glutamate synthase (NADH/NADH) large chain	K00266	1	1	1	1	1	0	1	0	1	0	0	1	1	0	1	0	1	1	1	1	1	1	1	0	1	1	1	0	1	1	1	1	1	1	1	1	1	1	1	1	1	1	1	1	1	1
Organic degradation and synthesis	gltS	Glutamate synthase (ferredoxin)	K00284	0	0	0	0	0	1	0	0	1	0	0	0	0	0	0	0	0	0	0	0	0	0	0	0	0	0	1	0	0	0	0	0	0	1	0	0	0	0	0	0	0	0	0	0	0	0
Organic degradation and synthesis	glsA	glutaminase	K01425	1	1	1	1	1	0	1	1	1	1	1	1	1	1	1	1	1	1	1	1	1	1	1	1	1	1	1	1	1	1	1	1	1	1	1	1	1	0	1	0	1	1	1	1	1	1
Organic degradation and synthesis	glnA	Glutamine synthetase	K01915	1	1	1	1	1	1	1	0	1	1	0	1	1	1	1	1	1	1	1	1	1	1	1	1	1	1	1	1	1	1	1	1	1	1	1	1	1	1	1	1	1	1	1	1	1	1
Organic degradation and synthesis	asnB	Aspargine synthase (glutamine-hydrolising)	K01953	1	1	1	1	1	1	1	1	0	1	1	1	1	1	1	1	1	1	1	1	1	1	1	1	1	1	0	1	1	1	1	1	1	1	1	1	1	1	1	0	1	1	1	1	1	1
Organic degradation and synthesis	ansB	Glutamin-(aspargine-)ase	K01424	0	0	0	0	0	0	0	1	1	0	1	0	0	1	0	0	0	1	1	0	0	1	1	0	0	0	0	0	1	1	1	0	1	0	1	0	0	1	0	0	1	0	0	0	1	1
Others	hcp	Hydroxylamine reductase	K05601	0	0	0	0	0	0	0	0	0	0	0	0	0	0	0	0	0	0	0	0	0	0	0	0	0	0	0	0	0	0	0	0	0	0	0	0	0	0	0	0	0	0	0	0	0	0
Others	pmoA	Particulate methane monoxygenase subunit A	K10944	0	0	0	0	0	0	0	0	0	0	0	0	0	0	0	0	0	0	0	0	0	0	0	0	0	0	0	0	0	0	0	0	0	0	0	0	0	0	0	0	0	0	0	0	0	0
Others	pmoB	Particulate methane monoxygenase subunit B	K10945	0	0	0	0	0	0	0	0	0	0	0	0	0	0	0	0	0	0	0	0	0	0	0	0	0	0	0	0	0	0	0	0	0	0	0	0	0	0	0	0	0	0	0	0	0	0
Others	pmoC	Particulate methane monoxygenase subunit C	K10946	0	0	0	0	0	0	0	0	0	0	0	0	0	0	0	0	0	0	0	0	0	0	0	0	0	0	0	0	0	0	0	0	0	0	0	0	0	0	0	0	0	0	0	0	0	0
[truncated: 184 more columns]
