# Supplementary material for: Atmospheric chemosynthesis is phylogenetically and geographically widespread and contributes significantly to carbon fixation throughout cold deserts
Source: ISME J. 2022 Aug 6;16(11):2547–60. doi: 10.1038/s41396-022-01298-5 (PMC9561532; doi:10.1038/s41396-022-01298-5)
Supplement: Supplementary file 20 — Supplementary 15 [file 41396_2022_1298_MOESM20_ESM.xlsx]

## Sheet: Sheet 1
Presence/absence of trace gas chemosynthetic markers within the assembled metagenome-assembled genomes
			Aerobic carbon monoxide dehydrogenase	Ribulose-bisphosphate carboxylase form IA	Ribulose-bisphosphate carboxylase form IB	Ribulose-bisphosphate carboxylase form IC	Ribulose-bisphosphate carboxylase form ID	Ribulose-bisphosphate carboxylase form IE	Ribulose-bisphosphate carboxylase form II	Ribulose-bisphosphate carboxylase form III	Ribulose-bisphosphate carboxylase form IV	Group 1h-[NiFe]-hydrogenase large subunit	Group 1l-[NiFe]-hydrogenase large subunit	Group 1m-[NiFe]-hydrogenase large subunit
Bin #	Genome_ID	Phylogeny	CODH with active-site loop	rbcL1A	rbcL1B	rbcL1C	rbcL1D	rbcL1E	rbcL2	rbcL3	rbcL4	hhyL	hylL	hhmL
22	AFH11	d__Bacteria;p__Acidobacteriota;c__Blastocatellia;o__Pyrinomonadales;f__Pyrinomonadaceae;g__UBA11741;s__	0	0	0	0	0	0	0	0	0	0	0	0
27	AFH110	d__Bacteria;p__Acidobacteriota;c__Vicinamibacteria;o__Vicinamibacterales;f__UBA2999;g__;s__	0	0	0	0	0	0	0	0	0	0	0	0
24	AFH12	d__Bacteria;p__Acidobacteriota;c__Thermoanaerobaculia;o__UBA5066;f__Gp7-AA6;g__Gp7-AA6;s__	0	0	0	0	0	0	0	0	0	0	0	0
3	AFH13	d__Archaea;p__Thermoproteota;c__Nitrososphaeria;o__Nitrososphaerales;f__Nitrososphaeraceae;g__TA-21;s__	0	0	0	0	0	0	0	0	0	0	0	0
6	AFH14	d__Archaea;p__Thermoproteota;c__Nitrososphaeria;o__Nitrososphaerales;f__Nitrososphaeraceae;g__UBA10452;s__	0	0	0	0	0	0	0	0	0	0	0	0
159	AFH15	d__Bacteria;p__Cyanobacteria;c__Cyanobacteriia;o__Elainellales;f__Elainellaceae;g__;s__	0	0	0	0	0	0	0	0	0	0	0	0
182	AFH16	d__Bacteria;p__Gemmatimonadota;c__Gemmatimonadetes;o__Gemmatimonadales;f__GWC2-71-9;g__;s__	0	0	0	0	0	0	0	0	0	0	0	0
83	AFH17	d__Bacteria;p__Actinobacteriota;c__Thermoleophilia;o__Gaiellales;f__Gaiellaceae;g__VAXT01;s__	0	0	0	0	0	0	0	0	0	0	0	0
123	AFH19	d__Bacteria;p__Bacteroidota;c__Bacteroidia;o__Chitinophagales;f__Chitinophagaceae;g__UBA2791;s__	0	0	0	0	0	0	0	0	0	0	0	0
1	AFH21	d__Archaea;p__Thermoproteota;c__Nitrososphaeria;o__Nitrososphaerales;f__Nitrososphaeraceae;g__TA-21;s__	0	0	0	0	0	0	0	0	0	0	0	0
21	AFH22	d__Bacteria;p__Acidobacteriota;c__Blastocatellia;o__Pyrinomonadales;f__Pyrinomonadaceae;g__UBA11740;s__	0	0	0	0	0	0	0	0	0	0	0	0
158	AFH23	d__Bacteria;p__Cyanobacteria;c__Cyanobacteriia;o__Cyanobacteriales;f__Coleofasciculaceae;g__PCC7113;s__	0	0	0	0	0	0	0	0	0	0	0	0
128	AFH27	d__Bacteria;p__Bacteroidota;c__Bacteroidia;o__Cytophagales;f__Hymenobacteraceae;g__Hymenobacter;s__	0	0	0	0	0	0	0	0	0	0	0	0
14	AFH31	d__Bacteria;p__Acidobacteriota;c__Acidobacteriae;o__UBA7541;f__UBA7541;g__UBA7541;s__	0	0	0	0	1	0	0	0	0	0	0	0
55	MP11	d__Bacteria;p__Actinobacteriota;c__Actinomycetia;o__Mycobacteriales;f__Pseudonocardiaceae;g__GCA-003244245;s__GCA-003244245 sp003244055	0	0	0	0	0	1	0	0	0	1	0	0
228	MP110	d__Bacteria;p__Verrucomicrobiota;c__Verrucomicrobiae;o__Chthoniobacterales;f__UBA10450;g__Palsa-1392;s__	0	0	0	0	0	0	0	0	0	1	0	0
147	MP111	d__Bacteria;p__Chloroflexota;c__Chloroflexia;o__Thermomicrobiales;f__UBA6265;g__;s__	0	0	0	0	0	0	0	0	0	0	0	0
212	MP112	d__Bacteria;p__Proteobacteria;c__Gammaproteobacteria;o__Xanthomonadales;f__Xanthomonadaceae;g__WF-2;s__	0	0	0	0	0	0	0	0	0	1	0	0
17	MP114	d__Bacteria;p__Acidobacteriota;c__Blastocatellia;o__Pyrinomonadales;f__Pyrinomonadaceae;g__GCA-002050365;s__	0	0	0	0	0	0	0	0	0	1	0	0
101	MP115	d__Bacteria;p__Actinobacteriota;c__Thermoleophilia;o__Solirubrobacterales;f__Solirubrobacteraceae;g__SEOHO-28;s__	1	0	0	0	0	0	0	0	0	0	0	0
143	MP116	d__Bacteria;p__Chloroflexota;c__Chloroflexia;o__54-19;f__;g__;s__	0	0	0	0	0	0	0	0	0	0	0	0
57	MP117	d__Bacteria;p__Actinobacteriota;c__Actinomycetia;o__Mycobacteriales;f__QHCA01;g__;s__	1	0	0	0	0	0	0	0	0	1	0	0
129	MP118	d__Bacteria;p__Bacteroidota;c__Bacteroidia;o__Cytophagales;f__Spirosomaceae;g__Spirosoma;s__	0	0	0	0	0	0	0	0	0	0	1	0
60	MP12	d__Bacteria;p__Actinobacteriota;c__Actinomycetia;o__Mycobacteriales;f__QHCE01;g__QHCE01;s__QHCE01 sp003243955	0	0	0	0	0	0	0	0	0	0	0	0
78	MP120	d__Bacteria;p__Actinobacteriota;c__Thermoleophilia;o__Gaiellales;f__F1-60-MAGs149;g__;s__	1	0	0	0	0	0	0	0	0	1	0	0
211	MP121	d__Bacteria;p__Proteobacteria;c__Gammaproteobacteria;o__Xanthomonadales;f__Xanthomonadaceae;g__Luteimonas;s__	0	0	0	0	0	0	0	0	0	0	0	0
119	MP122	d__Bacteria;p__Bacteroidota;c__Bacteroidia;o__Chitinophagales;f__Chitinophagaceae;g__Palsa-955;s__	0	0	0	0	0	0	0	0	0	0	0	0
91	MP123	d__Bacteria;p__Actinobacteriota;c__Thermoleophilia;o__Solirubrobacterales;f__Solirubrobacteraceae;g__;s__	0	0	0	0	0	1	0	0	0	0	0	0
81	MP124	d__Bacteria;p__Actinobacteriota;c__Thermoleophilia;o__Gaiellales;f__Gaiellaceae;g__;s__	0	0	0	0	0	0	0	0	0	0	0	0
185	MP125	d__Bacteria;p__Myxococcota;c__Polyangia;o__Haliangiales;f__Haliangiaceae;g__;s__	0	0	0	0	0	0	0	0	0	0	0	0
19	MP126	d__Bacteria;p__Acidobacteriota;c__Blastocatellia;o__Pyrinomonadales;f__Pyrinomonadaceae;g__OLB17;s__	0	0	0	0	0	0	0	0	0	0	0	0
116	MP127	d__Bacteria;p__Bacteroidota;c__Bacteroidia;o__Chitinophagales;f__Chitinophagaceae;g__UBA7600;s__	0	0	0	0	0	0	0	0	0	0	0	0
39	MP128	d__Bacteria;p__Actinobacteriota;c__Actinomycetia;o__Actinomycetales;f__Dermatophilaceae;g__Terracoccus;s__	0	0	0	0	0	0	0	0	0	0	0	0
10	MP129	d__Bacteria;p__Acidobacteriota;c__Acidobacteriae;o__Acidobacteriales;f__Acidobacteriaceae;g__Edaphobacter;s__	0	0	0	0	0	0	0	0	0	1	0	0
38	MP13	d__Bacteria;p__Actinobacteriota;c__Actinomycetia;o__Actinomycetales;f__Dermatophilaceae;g__Lapillicoccus;s__	0	0	0	0	0	0	0	0	0	1	0	0
93	MP130	d__Bacteria;p__Actinobacteriota;c__Thermoleophilia;o__Solirubrobacterales;f__Solirubrobacteraceae;g__;s__	0	0	0	0	0	1	0	0	0	1	0	0
49	MP132	d__Bacteria;p__Actinobacteriota;c__Actinomycetia;o__Mycobacteriales;f__Jatrophihabitantaceae;g__Jatrophihabitans;s__	1	0	0	0	0	0	0	0	0	0	0	0
225	MP133	d__Bacteria;p__Verrucomicrobiota;c__Verrucomicrobiae;o__Chthoniobacterales;f__UBA10450;g__;s__	0	0	0	0	0	0	0	0	0	0	0	0
15	MP14	d__Bacteria;p__Acidobacteriota;c__Blastocatellia;o__Pyrinomonadales;f__Pyrinomonadaceae;g__;s__	0	0	0	0	0	0	0	0	0	1	0	0
230	MP143	d__Bacteria;p__Verrucomicrobiota;c__Verrucomicrobiae;o__Chthoniobacterales;f__UBA10450;g__Palsa-1392;s__	0	0	0	0	0	0	0	0	0	0	0	0
54	MP15	d__Bacteria;p__Actinobacteriota;c__Actinomycetia;o__Mycobacteriales;f__Pseudonocardiaceae;g__GCA-003244245;s__	0	0	0	0	0	1	0	0	0	0	0	0
94	MP150	d__Bacteria;p__Actinobacteriota;c__Thermoleophilia;o__Solirubrobacterales;f__Solirubrobacteraceae;g__;s__	0	0	0	0	0	0	0	0	0	0	0	0
65	MP152	d__Bacteria;p__Actinobacteriota;c__Actinomycetia;o__Propionibacteriales;f__Nocardioidaceae;g__Nocardioides;s__	0	0	0	0	0	0	0	0	0	0	0	0
189	MP16	d__Bacteria;p__Patescibacteria;c__Saccharimonadia;o__Saccharimonadales;f__UBA4665;g__GCA-2746885;s__	0	0	0	0	0	0	0	0	0	0	0	0
50	MP17	d__Bacteria;p__Actinobacteriota;c__Actinomycetia;o__Mycobacteriales;f__Jatrophihabitantaceae;g__QHCC01;s__	0	0	0	0	0	0	0	0	0	1	0	0
142	MP18	d__Bacteria;p__Chloroflexota;c__Ellin6529;o__QHBO01;f__QHBO01;g__QHBO01;s__QHBO01 sp003243965	0	0	0	0	0	0	0	0	0	0	0	0
221	MP19	d__Bacteria;p__Verrucomicrobiota;c__Verrucomicrobiae;o__Chthoniobacterales;f__UBA10450;g__;s__	0	0	0	0	0	0	0	0	0	1	0	0
11	MP21	d__Bacteria;p__Acidobacteriota;c__Acidobacteriae;o__Bryobacterales;f__Bryobacteraceae;g__;s__	0	0	0	0	0	0	0	0	0	0	0	0
31	MP210	d__Bacteria;p__Actinobacteriota;c__Acidimicrobiia;o__Acidimicrobiales;f__QHCF01;g__QHCF01;s__QHCF01 sp003244275	1	0	0	0	0	0	0	0	0	0	0	0
29	MP211	d__Bacteria;p__Actinobacteriota;c__Acidimicrobiia;o__Acidimicrobiales;f__AC-14;g__;s__	0	0	0	0	0	1	0	0	0	0	0	0
157	MP212	d__Bacteria;p__Chloroflexota;c__UBA6077;o__UBA6077;f__CF-72;g__CF-72;s__	0	0	0	0	0	0	0	0	0	1	0	0
95	MP213	d__Bacteria;p__Actinobacteriota;c__Thermoleophilia;o__Solirubrobacterales;f__Solirubrobacteraceae;g__Palsa-465;s__	0	0	0	0	0	1	0	0	0	1	0	0
51	MP214	d__Bacteria;p__Actinobacteriota;c__Actinomycetia;o__Mycobacteriales;f__Jatrophihabitantaceae;g__QHCC01;s__QHCC01 sp003243915	0	0	0	0	0	1	0	0	0	1	0	0
100	MP215	d__Bacteria;p__Actinobacteriota;c__Thermoleophilia;o__Solirubrobacterales;f__Solirubrobacteraceae;g__QHBW01;s__QHBW01 sp003244205	0	0	0	0	0	0	0	0	0	1	0	0
144	MP216	d__Bacteria;p__Chloroflexota;c__Chloroflexia;o__54-19;f__;g__;s__	0	0	0	0	0	1	0	0	0	0	0	0
99	MP218	d__Bacteria;p__Actinobacteriota;c__Thermoleophilia;o__Solirubrobacterales;f__Solirubrobacteraceae;g__QHBW01;s__	0	0	0	0	0	0	0	0	0	0	0	0
62	MP219	d__Bacteria;p__Actinobacteriota;c__Actinomycetia;o__Propionibacteriales;f__Nocardioidaceae;g__;s__	0	0	0	0	0	1	0	0	0	0	0	0
172	MP22	d__Bacteria;p__Eremiobacterota;c__Eremiobacteria;o__UBP12;f__UBA5184;g__Palsa-1515;s__	0	0	0	0	0	1	0	0	0	1	0	0
227	MP220	d__Bacteria;p__Verrucomicrobiota;c__Verrucomicrobiae;o__Chthoniobacterales;f__UBA10450;g__AV69;s__	0	0	0	0	0	0	0	0	0	0	0	0
153	MP222	d__Bacteria;p__Chloroflexota;c__Ktedonobacteria;o__Ktedonobacterales;f__Ktedonobacteraceae;g__;s__	0	0	0	0	0	1	0	0	0	0	0	0
208	MP223	d__Bacteria;p__Proteobacteria;c__Gammaproteobacteria;o__Xanthomonadales;f__Rhodanobacteraceae;g__;s__	0	0	0	0	0	0	0	0	0	0	0	0
52	MP224	d__Bacteria;p__Actinobacteriota;c__Actinomycetia;o__Mycobacteriales;f__Nakamurellaceae;g__Nakamurella;s__	0	0	0	0	0	0	0	0	0	0	0	0
167	MP225	d__Bacteria;p__Dormibacterota;c__Dormibacteria;o__UBA8260;f__UBA8260;g__;s__	0	0	0	0	0	0	0	0	0	0	0	0
122	MP228	d__Bacteria;p__Bacteroidota;c__Bacteroidia;o__Chitinophagales;f__Chitinophagaceae;g__;s__	0	0	0	0	0	0	0	0	0	0	0	0
98	MP229	d__Bacteria;p__Actinobacteriota;c__Thermoleophilia;o__Solirubrobacterales;f__Solirubrobacteraceae;g__Palsa-465;s__	0	0	0	0	0	0	0	0	0	0	0	0
165	MP23	d__Bacteria;p__Dormibacterota;c__Dormibacteria;o__Dormibacterales;f__Dormibacteraceae;g__Dormibacter;s__	1	0	0	0	0	1	0	0	0	1	0	0
58	MP230	d__Bacteria;p__Actinobacteriota;c__Actinomycetia;o__Mycobacteriales;f__QHCA01;g__;s__	0	0	0	0	0	0	0	0	0	1	0	0
171	MP24	d__Bacteria;p__Eremiobacterota;c__Eremiobacteria;o__Eremiobacterales;f__Eremiobacteraceae;g__Eremiobacter;s__Eremiobacter sp003244105	0	0	0	0	0	1	0	0	0	1	0	0
56	MP25	d__Bacteria;p__Actinobacteriota;c__Actinomycetia;o__Mycobacteriales;f__Pseudonocardiaceae;g__GCA-003244245;s__GCA-003244245 sp003244245	0	0	0	0	0	1	0	0	0	1	0	0
156	MP26	d__Bacteria;p__Chloroflexota;c__UBA5177;o__UBA5177;f__UBA5177;g__;s__	0	0	0	0	0	0	0	0	0	1	0	0
59	MP27	d__Bacteria;p__Actinobacteriota;c__Actinomycetia;o__Mycobacteriales;f__QHCD01;g__QHCD01;s__QHCD01 sp003244255	1	0	0	0	0	1	0	0	0	1	0	0
173	MP28	d__Bacteria;p__Eremiobacterota;c__Eremiobacteria;o__UBP12;f__UBA5184;g__QHBJ01;s__QHBJ01 sp003243975	0	0	0	0	0	0	0	0	0	0	0	0
12	MP31	d__Bacteria;p__Acidobacteriota;c__Acidobacteriae;o__Bryobacterales;f__Bryobacteraceae;g__;s__	0	0	0	0	0	0	0	0	0	1	0	0
166	MP310	d__Bacteria;p__Dormibacterota;c__Dormibacteria;o__Dormibacterales;f__Dormibacteraceae;g__QHBS01;s__QHBS01 sp003243885	1	0	0	0	0	0	0	0	0	1	0	0
223	MP311	d__Bacteria;p__Verrucomicrobiota;c__Verrucomicrobiae;o__Chthoniobacterales;f__UBA10450;g__;s__	0	0	0	0	0	0	0	0	0	1	0	0
152	MP312	d__Bacteria;p__Chloroflexota;c__Ktedonobacteria;o__Ktedonobacterales;f__Ktedonobacteraceae;g__;s__	0	0	0	0	0	1	0	0	0	1	1	0
121	MP313	d__Bacteria;p__Bacteroidota;c__Bacteroidia;o__Chitinophagales;f__Chitinophagaceae;g__Parafilimonas;s__	0	0	0	0	0	0	0	0	0	0	0	0
155	MP315	d__Bacteria;p__Chloroflexota;c__Ktedonobacteria;o__Ktedonobacterales;f__Ktedonobacteraceae;g__UBA11361;s__	1	0	0	0	0	1	0	0	0	1	0	0
8	MP316	d__Bacteria;p__Acidobacteriota;c__Acidobacteriae;o__Acidobacteriales;f__Acidobacteriaceae;g__;s__	0	0	0	0	0	0	0	0	0	0	0	0
96	MP317	d__Bacteria;p__Actinobacteriota;c__Thermoleophilia;o__Solirubrobacterales;f__Solirubrobacteraceae;g__Palsa-465;s__	1	0	0	0	0	1	0	0	0	1	0	0
170	MP318	d__Bacteria;p__Dormibacterota;c__Dormibacteria;o__UBA8260;f__UBA8260;g__Palsa-875;s__Palsa-875 sp003244045	0	0	0	0	0	1	0	0	0	1	0	0
186	MP319	d__Bacteria;p__Myxococcota;c__Polyangia;o__Polyangiales;f__Polyangiaceae;g__;s__	0	0	0	0	0	0	0	0	0	0	0	0
220	MP32	d__Bacteria;p__Verrucomicrobiota;c__Verrucomicrobiae;o__Chthoniobacterales;f__UBA10450;g__;s__	0	0	0	0	0	0	0	0	0	1	0	0
120	MP320	d__Bacteria;p__Bacteroidota;c__Bacteroidia;o__Chitinophagales;f__Chitinophagaceae;g__Palsa-955;s__	0	0	0	0	0	0	0	0	0	0	0	0
169	MP325	d__Bacteria;p__Dormibacterota;c__Dormibacteria;o__UBA8260;f__UBA8260;g__Palsa-875;s__	0	0	0	0	0	0	0	0	0	0	0	0
168	MP326	d__Bacteria;p__Dormibacterota;c__Dormibacteria;o__UBA8260;f__UBA8260;g__Palsa-875;s__	0	0	0	0	0	0	0	0	0	0	0	0
32	MP34	d__Bacteria;p__Actinobacteriota;c__Acidimicrobiia;o__IMCC26256;f__PALSA-555;g__;s__	0	0	0	0	0	0	0	0	0	0	0	0
154	MP35	d__Bacteria;p__Chloroflexota;c__Ktedonobacteria;o__Ktedonobacterales;f__Ktedonobacteraceae;g__CF-113;s__	1	0	0	0	0	1	0	0	0	1	0	0
67	MP36	d__Bacteria;p__Actinobacteriota;c__Actinomycetia;o__Streptosporangiales;f__Streptosporangiaceae;g__PALSA-505;s__	0	0	0	0	0	1	0	0	0	1	0	0
13	MP37	d__Bacteria;p__Acidobacteriota;c__Acidobacteriae;o__Bryobacterales;f__Bryobacteraceae;g__;s__	0	0	0	0	0	0	0	0	1	1	0	0
195	MP38	d__Bacteria;p__Proteobacteria;c__Alphaproteobacteria;o__Caulobacterales;f__Caulobacteraceae;g__Palsa-881;s__	0	0	0	0	0	0	0	0	0	1	0	0
9	MP39	d__Bacteria;p__Acidobacteriota;c__Acidobacteriae;o__Acidobacteriales;f__Acidobacteriaceae;g__Edaphobacter;s__	0	0	0	0	0	0	0	0	0	1	0	0
174	NH11	d__Bacteria;p__Gemmatimonadota;c__Gemmatimonadetes;o__SG8-23;f__SKRI01;g__;s__	0	0	0	0	0	0	0	0	0	0	0	0
188	NH112	d__Bacteria;p__Myxococcota;c__UBA796;o__UBA796;f__GCA-2862545;g__;s__	0	0	0	0	0	0	0	0	0	0	0	0
204	NH113	d__Bacteria;p__Proteobacteria;c__Alphaproteobacteria;o__Sphingomonadales;f__Sphingomonadaceae;g__Allosphingosinicella;s__	0	0	0	0	0	0	0	0	0	0	0	0
202	NH114	d__Bacteria;p__Proteobacteria;c__Alphaproteobacteria;o__Sphingomonadales;f__Sphingomonadaceae;g__Sphingomonas_A;s__	0	0	0	0	0	0	0	0	0	0	1	0
53	NH117	d__Bacteria;p__Actinobacteriota;c__Actinomycetia;o__Mycobacteriales;f__Pseudonocardiaceae;g__;s__	0	0	0	0	0	1	0	0	0	1	0	0
196	NH118	d__Bacteria;p__Proteobacteria;c__Alphaproteobacteria;o__Rhizobiales;f__Rhizobiaceae;g__Mesorhizobium_A;s__	0	0	0	0	0	0	0	0	0	0	0	0
190	NH12	d__Bacteria;p__Planctomycetota;c__Phycisphaerae;o__UBA1161;f__;g__;s__	0	0	0	0	0	0	0	0	0	0	0	0
149	NH120	d__Bacteria;p__Chloroflexota;c__Chloroflexia;o__Thermomicrobiales;f__UBA6265;g__;s__	0	0	0	0	0	0	0	0	0	1	0	0
130	NH122	d__Bacteria;p__Bacteroidota;c__Bacteroidia;o__Flavobacteriales;f__Flavobacteriaceae;g__Gillisia;s__	0	0	0	0	0	0	0	0	0	0	0	0
132	NH123	d__Bacteria;p__Bacteroidota;c__Bacteroidia;o__Flavobacteriales;f__Flavobacteriaceae;g__Gillisia;s__	0	0	0	0	0	0	0	0	0	0	0	0
203	NH126	d__Bacteria;p__Proteobacteria;c__Alphaproteobacteria;o__Sphingomonadales;f__Sphingomonadaceae;g__Sphingorhabdus_A;s__	0	0	0	0	0	0	0	0	0	0	0	0
125	NH128	d__Bacteria;p__Bacteroidota;c__Bacteroidia;o__Cytophagales;f__Cyclobacteriaceae;g__;s__	0	0	0	0	0	0	0	0	0	0	0	0
213	NH13	d__Bacteria;p__Proteobacteria;c__Gammaproteobacteria;o__Xanthomonadales;f__Xanthomonadaceae;g__Lysobacter;s__	0	0	0	0	0	0	0	0	0	0	0	0
206	NH130	d__Bacteria;p__Proteobacteria;c__Gammaproteobacteria;o__Burkholderiales;f__Nitrosomonadaceae;g__Nitrosospira;s__	0	0	0	0	0	0	0	0	0	0	0	0
127	NH14	d__Bacteria;p__Bacteroidota;c__Bacteroidia;o__Cytophagales;f__Hymenobacteraceae;g__;s__	0	0	0	0	0	0	0	0	1	0	0	0
184	NH15	d__Bacteria;p__Myxococcota;c__Polyangia;o__Haliangiales;f__Haliangiaceae;g__;s__	0	0	0	0	0	0	0	0	0	0	0	0
191	NH16	d__Bacteria;p__Planctomycetota;c__Phycisphaerae;o__UBA1161;f__UBA1161;g__;s__	0	0	0	0	0	0	0	0	0	0	0	0
219	NH18	d__Bacteria;p__Sumerlaeota;c__Sumerlaeia;o__Sumerlaeales;f__Sumerlaeaceae;g__;s__	0	0	0	0	0	0	0	0	0	0	0	0
183	NH19	d__Bacteria;p__Gemmatimonadota;c__Gemmatimonadetes;o__SG8-23;f__RSA9;g__;s__	0	0	0	0	0	0	0	0	0	0	0	0
117	NH21	d__Bacteria;p__Bacteroidota;c__Bacteroidia;o__Chitinophagales;f__Chitinophagaceae;g__Flaviaesturariibacter;s__	0	0	0	0	0	0	0	0	0	0	1	0
218	NH210	d__Bacteria;p__Sumerlaeota;c__Sumerlaeia;o__Sumerlaeales;f__Sumerlaeaceae;g__;s__	0	0	0	0	0	0	0	0	0	0	0	0
47	NH211	d__Bacteria;p__Actinobacteriota;c__Actinomycetia;o__Mycobacteriales;f__Geodermatophilaceae;g__;s__	0	0	0	0	0	1	0	0	0	1	0	0
115	NH213	d__Bacteria;p__Bacteroidota;c__Bacteroidia;o__AKYH767;f__;g__;s__	0	0	0	0	0	0	0	0	0	0	0	0
217	NH214	d__Bacteria;p__Sumerlaeota;c__Sumerlaeia;o__Sumerlaeales;f__Sumerlaeaceae;g__;s__	0	0	0	0	0	0	0	0	0	0	0	0
209	NH215	d__Bacteria;p__Proteobacteria;c__Gammaproteobacteria;o__Xanthomonadales;f__Xanthomonadaceae;g__;s__	0	0	0	0	0	0	0	0	0	0	0	0
214	NH216	d__Bacteria;p__Proteobacteria;c__Gammaproteobacteria;o__Xanthomonadales;f__Xanthomonadaceae;g__Lysobacter;s__	0	0	0	0	0	0	0	0	0	0	1	0
192	NH217	d__Bacteria;p__Planctomycetota;c__Phycisphaerae;o__UBA1161;f__UBA1161;g__;s__	0	0	0	0	0	0	0	0	0	0	0	0
205	NH22	d__Bacteria;p__Proteobacteria;c__Gammaproteobacteria;o__Burkholderiales;f__Burkholderiaceae;g__Herminiimonas;s__	0	0	0	0	0	0	0	0	0	0	0	0
198	NH220	d__Bacteria;p__Proteobacteria;c__Alphaproteobacteria;o__Rhodobacterales;f__Rhodobacteraceae;g__Amaricoccus;s__	0	0	0	0	0	0	0	0	0	0	1	0
26	NH224	d__Bacteria;p__Acidobacteriota;c__Vicinamibacteria;o__Vicinamibacterales;f__2-12-FULL-66-21;g__;s__	0	0	0	0	0	0	0	0	0	1	0	0
133	NH23	d__Bacteria;p__Bdellovibrionota;c__Oligoflexia;o__Silvanigrellales;f__Silvanigrellaceae;g__;s__	0	0	0	0	0	0	0	0	0	0	0	0
18	NH235	d__Bacteria;p__Acidobacteriota;c__Blastocatellia;o__Pyrinomonadales;f__Pyrinomonadaceae;g__GCA-002050365;s__	0	0	0	0	0	0	0	0	0	0	0	0
137	NH24	d__Bacteria;p__Chloroflexota;c__Ellin6529;o__CSP1-4;f__CSP1-4;g__Palsa-1032;s__	0	0	0	1	0	0	0	0	0	1	0	0
37	NH242	d__Bacteria;p__Actinobacteriota;c__Actinomycetia;o__Propionibacteriales;f__;g__;s__	0	0	0	0	0	1	0	0	0	1	0	0
194	NH244	d__Bacteria;p__Planctomycetota;c__Phycisphaerae;o__UBA1161;f__UBA1161;g__;s__	0	0	0	0	0	0	0	0	0	0	0	0
134	NH25	d__Bacteria;p__Bdellovibrionota;c__Bacteriovoracia;o__Bacteriovoracales;f__Bacteriovoracaceae;g__UBA4096;s__	0	0	0	0	0	0	0	0	0	0	0	0
216	NH27	d__Bacteria;p__Sumerlaeota;c__Sumerlaeia;o__Sumerlaeales;f__Sumerlaeaceae;g__;s__	0	0	0	0	0	0	0	0	0	0	0	0
103	NH28	d__Bacteria;p__Actinobacteriota;c__Thermoleophilia;o__Solirubrobacterales;f__Thermoleophilaceae;g__;s__	0	0	0	0	0	0	0	0	0	1	0	0
89	NH29	d__Bacteria;p__Actinobacteriota;c__Thermoleophilia;o__Solirubrobacterales;f__Solirubrobacteraceae;g__;s__	0	0	0	0	0	1	0	0	0	0	0	0
178	NH31	d__Bacteria;p__Gemmatimonadota;c__Gemmatimonadetes;o__SG8-23;f__SKRI01;g__;s__	0	0	0	0	0	0	0	0	0	0	0	0
40	NH310	d__Bacteria;p__Actinobacteriota;c__Actinomycetia;o__Actinomycetales;f__Dermatophilaceae;g__Ornithinicoccus;s__	0	0	0	0	0	0	0	0	0	0	0	1
104	NH312	d__Bacteria;p__Actinobacteriota;c__Thermoleophilia;o__Solirubrobacterales;f__Thermoleophilaceae;g__;s__	0	0	0	0	0	1	0	0	0	1	0	0
161	NH314	d__Bacteria;p__Deinococcota;c__Deinococci;o__Deinococcales;f__Trueperaceae;g__;s__	0	0	0	0	0	0	0	0	0	0	1	0
150	NH315	d__Bacteria;p__Chloroflexota;c__Chloroflexia;o__Thermomicrobiales;f__UBA6265;g__;s__	0	0	0	0	0	1	0	0	0	0	0	0
41	NH317	d__Bacteria;p__Actinobacteriota;c__Actinomycetia;o__Euzebyales;f__;g__;s__	1	0	0	0	0	0	0	0	0	1	0	1
126	NH318	d__Bacteria;p__Bacteroidota;c__Bacteroidia;o__Cytophagales;f__Cyclobacteriaceae;g__Rhodonellum;s__	0	0	0	0	0	0	0	0	0	0	0	0
160	NH32	d__Bacteria;p__Deinococcota;c__Deinococci;o__Deinococcales;f__;g__;s__	0	0	0	0	0	0	0	0	0	0	1	0
145	NH323	d__Bacteria;p__Chloroflexota;c__Chloroflexia;o__Thermomicrobiales;f__CFX8;g__;s__	0	0	0	0	0	0	0	0	0	0	0	0
36	NH325	d__Bacteria;p__Actinobacteriota;c__Acidimicrobiia;o__Acidimicrobiales;f__UBA8139;g__;s__	0	0	0	0	0	0	0	0	0	0	0	0
163	NH327	d__Bacteria;p__Deinococcota;c__Deinococci;o__Deinococcales;f__Trueperaceae;g__Truepera;s__	0	0	0	0	0	0	0	0	0	0	0	0
35	NH33	d__Bacteria;p__Actinobacteriota;c__Acidimicrobiia;o__Acidimicrobiales;f__UBA8139;g__;s__	0	0	0	0	0	1	0	0	0	1	0	1
33	NH333	d__Bacteria;p__Actinobacteriota;c__Acidimicrobiia;o__Acidimicrobiales;f__Ilumatobacteraceae;g__Desertimonas;s__	0	0	0	0	0	1	0	0	0	0	0	0
109	NH34	d__Bacteria;p__Actinobacteriota;c__;o__;f__;g__;s__	0	0	0	0	0	1	0	0	0	0	0	0
71	NH35	d__Bacteria;p__Actinobacteriota;c__Rubrobacteria;o__Rubrobacterales;f__Rubrobacteraceae;g__Rubrobacter_A;s__	0	0	0	0	1	0	0	0	0	1	0	0
108	NH357	d__Bacteria;p__Actinobacteriota;c__Thermoleophilia;o__Solirubrobacterales;f__Thermoleophilaceae;g__;s__	0	0	0	0	0	0	0	0	0	0	0	0
77	NH36	d__Bacteria;p__Actinobacteriota;c__Rubrobacteria;o__Rubrobacterales;f__Rubrobacteraceae;g__;s__	0	0	0	0	0	0	0	0	0	1	0	0
162	NH37	d__Bacteria;p__Deinococcota;c__Deinococci;o__Deinococcales;f__Trueperaceae;g__Truepera;s__	0	0	0	0	0	0	0	0	0	0	0	0
43	NH39	d__Bacteria;p__Actinobacteriota;c__Actinomycetia;o__Euzebyales;f__;g__;s__	0	0	0	0	0	0	0	0	0	1	0	1
207	SS11	d__Bacteria;p__Proteobacteria;c__Gammaproteobacteria;o__Burkholderiales;f__Palsa-1005;g__PALSA-1003;s__	0	0	0	0	0	0	0	0	0	0	0	0
164	SS12	d__Bacteria;p__Dormibacterota;c__Dormibacteria;o__CF-121;f__CF-121;g__CF-13;s__	0	0	0	0	0	0	0	0	0	0	0	0
97	SS13	d__Bacteria;p__Actinobacteriota;c__Thermoleophilia;o__Solirubrobacterales;f__Solirubrobacteraceae;g__Palsa-465;s__	0	0	0	0	0	0	0	0	0	1	0	0
7	SS14	d__Archaea;p__Thermoproteota;c__Nitrososphaeria;o__Nitrososphaerales;f__Nitrososphaeraceae;g__UBA10452;s__UBA10452 sp002501855	0	0	0	0	0	0	0	0	0	0	0	0
226	SS21	d__Bacteria;p__Verrucomicrobiota;c__Verrucomicrobiae;o__Chthoniobacterales;f__UBA10450;g__AV40;s__	0	0	0	0	0	0	0	0	0	0	0	0
85	SS31	d__Bacteria;p__Actinobacteriota;c__Thermoleophilia;o__Gaiellales;f__Gaiellaceae;g__UBA5186;s__	1	0	0	0	0	0	0	0	0	0	0	0
23	SS32	d__Bacteria;p__Acidobacteriota;c__Blastocatellia;o__Pyrinomonadales;f__Pyrinomonadaceae;g__UBA11741;s__	0	0	0	0	0	0	0	0	0	1	0	0
113	SS34	d__Bacteria;p__Actinobacteriota;c__UBA4738;o__UBA4738;f__HRBIN12;g__;s__	0	0	0	0	0	1	0	0	0	0	0	0
86	TP11	d__Bacteria;p__Actinobacteriota;c__Thermoleophilia;o__Solirubrobacterales;f__70-9;g__;s__	0	0	0	0	0	0	0	0	0	0	0	0
79	TP12	d__Bacteria;p__Actinobacteriota;c__Thermoleophilia;o__Gaiellales;f__Gaiellaceae;g__;s__	0	0	0	0	0	0	0	0	0	0	0	0
2	TP13	d__Archaea;p__Thermoproteota;c__Nitrososphaeria;o__Nitrososphaerales;f__Nitrososphaeraceae;g__UBA10452;s__	0	0	0	0	0	0	0	0	0	0	0	0
25	TP14	d__Bacteria;p__Acidobacteriota;c__Thermoanaerobaculia;o__UBA5704;f__UBA5704;g__UBA5704;s__	0	0	0	0	0	0	0	0	0	0	0	0
114	TP15	d__Bacteria;p__Armatimonadota;c__Fimbriimonadia;o__Fimbriimonadales;f__Fimbriimonadaceae;g__;s__	0	0	0	0	0	0	0	0	0	0	0	0
107	TP18	d__Bacteria;p__Actinobacteriota;c__Thermoleophilia;o__Solirubrobacterales;f__Thermoleophilaceae;g__;s__	0	0	0	0	0	0	0	0	0	0	0	0
84	TP19	d__Bacteria;p__Actinobacteriota;c__Thermoleophilia;o__Gaiellales;f__Gaiellaceae;g__VAXT01;s__	0	0	0	0	0	0	0	0	0	0	0	0
80	TP24	d__Bacteria;p__Actinobacteriota;c__Thermoleophilia;o__Gaiellales;f__Gaiellaceae;g__VAXT01;s__	0	0	0	0	0	0	0	0	0	0	0	0
20	TP25	d__Bacteria;p__Acidobacteriota;c__Blastocatellia;o__Pyrinomonadales;f__Pyrinomonadaceae;g__PSRF01;s__	0	0	0	0	0	0	0	0	0	0	0	0
4	TP31	d__Archaea;p__Thermoproteota;c__Nitrososphaeria;o__Nitrososphaerales;f__Nitrososphaeraceae;g__Nitrososphaera;s__	0	0	0	0	0	0	0	0	0	0	0	0
111	TP32	d__Bacteria;p__Actinobacteriota;c__UBA4738;o__UBA4738;f__;g__;s__	0	0	0	0	0	0	0	0	0	0	0	0
138	TP33	d__Bacteria;p__Chloroflexota;c__Ellin6529;o__P2-11E;f__CF-107;g__;s__	0	0	0	0	0	0	0	0	0	0	0	0
70	TP35	d__Bacteria;p__Actinobacteriota;c__Rubrobacteria;o__Rubrobacterales;f__Rubrobacteraceae;g__SIRX01;s__	0	0	0	0	0	0	0	0	0	0	0	0
112	TP38	d__Bacteria;p__Actinobacteriota;c__UBA4738;o__UBA4738;f__;g__;s__	0	0	0	0	0	0	0	0	0	0	0	0
5	TP39	d__Archaea;p__Thermoproteota;c__Nitrososphaeria;o__Nitrososphaerales;f__Nitrososphaeraceae;g__Nitrososphaera;s__	0	0	0	0	0	0	0	0	0	0	0	0
45	TR11	d__Bacteria;p__Actinobacteriota;c__Actinomycetia;o__Euzebyales;f__Euzebyaceae;g__Euzebya;s__	0	0	0	0	0	0	0	0	0	0	0	1
180	TR110	d__Bacteria;p__Gemmatimonadota;c__Gemmatimonadetes;o__SG8-23;f__SKRI01;g__;s__	0	0	0	0	0	0	0	0	0	0	0	0
197	TR113	d__Bacteria;p__Proteobacteria;c__Alphaproteobacteria;o__Rhodobacterales;f__Rhodobacteraceae;g__Amaricoccus;s__	0	0	0	0	0	0	0	0	1	0	1	0
46	TR114	d__Bacteria;p__Actinobacteriota;c__Actinomycetia;o__Mycobacteriales;f__SCTD01;g__SCTD01;s__	0	0	0	0	0	1	0	0	0	0	0	1
193	TR115	d__Bacteria;p__Planctomycetota;c__Phycisphaerae;o__UBA1161;f__UBA1161;g__;s__	0	0	0	0	0	0	0	0	0	0	0	0
44	TR118	d__Bacteria;p__Actinobacteriota;c__Actinomycetia;o__Euzebyales;f__;g__;s__	0	0	0	0	0	0	0	0	0	1	0	0
74	TR121	d__Bacteria;p__Actinobacteriota;c__Rubrobacteria;o__Rubrobacterales;f__Rubrobacteraceae;g__SIRX01;s__	0	0	0	0	0	0	0	0	0	1	0	0
124	TR123	d__Bacteria;p__Bacteroidota;c__Bacteroidia;o__Cytophagales;f__Cyclobacteriaceae;g__;s__	0	0	0	0	0	0	0	0	0	0	0	0
131	TR125	d__Bacteria;p__Bacteroidota;c__Bacteroidia;o__Flavobacteriales;f__Flavobacteriaceae;g__Gillisia;s__	0	0	0	0	0	0	0	0	0	0	0	0
199	TR127	d__Bacteria;p__Proteobacteria;c__Alphaproteobacteria;o__Sphingomonadales;f__Sphingomonadaceae;g__1-14-0-65-65-10;s__	0	0	0	0	0	0	0	0	0	0	0	0
215	TR129	d__Bacteria;p__Proteobacteria;c__Gammaproteobacteria;o__Xanthomonadales;f__Xanthomonadaceae;g__Lysobacter;s__	0	0	0	0	0	0	0	0	0	0	0	0
210	TR13	d__Bacteria;p__Proteobacteria;c__Gammaproteobacteria;o__Xanthomonadales;f__Xanthomonadaceae;g__Luteimonas;s__	0	0	0	0	0	0	0	0	0	0	1	0
75	TR130	d__Bacteria;p__Actinobacteriota;c__Rubrobacteria;o__Rubrobacterales;f__Rubrobacteraceae;g__SIRX01;s__	0	0	0	0	0	0	0	0	0	0	0	0
187	TR134	d__Bacteria;p__Myxococcota;c__Polyangia;o__Polyangiales;f__SG8-38;g__;s__	0	0	0	0	0	0	0	0	0	0	0	0
16	TR14	d__Bacteria;p__Acidobacteriota;c__Blastocatellia;o__Pyrinomonadales;f__Pyrinomonadaceae;g__QQUY01;s__	0	0	0	0	0	0	0	0	0	1	0	0
201	TR15	d__Bacteria;p__Proteobacteria;c__Alphaproteobacteria;o__Sphingomonadales;f__Sphingomonadaceae;g__Sphingomonas_A;s__	0	0	0	0	0	0	0	0	0	0	0	0
90	TR18	d__Bacteria;p__Actinobacteriota;c__Thermoleophilia;o__Solirubrobacterales;f__Solirubrobacteraceae;g__;s__	0	0	0	0	0	1	0	0	0	1	0	1
102	TR19	d__Bacteria;p__Actinobacteriota;c__Thermoleophilia;o__Solirubrobacterales;f__Solirubrobacteraceae;g__SEOHO-28;s__	0	0	0	0	0	0	0	0	0	1	0	0
176	TR21	d__Bacteria;p__Gemmatimonadota;c__Gemmatimonadetes;o__SG8-23;f__SKRI01;g__;s__	0	0	0	0	0	0	0	0	0	0	0	0
73	TR210	d__Bacteria;p__Actinobacteriota;c__Rubrobacteria;o__Rubrobacterales;f__Rubrobacteraceae;g__Rubrobacter_A;s__	0	0	0	0	0	0	0	0	0	0	0	0
30	TR212	d__Bacteria;p__Actinobacteriota;c__Acidimicrobiia;o__Acidimicrobiales;f__SIRW01;g__;s__	0	0	0	0	0	1	0	0	0	0	0	0
181	TR213	d__Bacteria;p__Gemmatimonadota;c__Gemmatimonadetes;o__SG8-23;f__SKRI01;g__;s__	0	0	0	0	0	0	0	0	0	0	0	0
151	TR216	d__Bacteria;p__Chloroflexota;c__Chloroflexia;o__Thermomicrobiales;f__UBA6265;g__;s__	0	0	0	0	0	0	0	0	0	0	0	0
200	TR22	d__Bacteria;p__Proteobacteria;c__Alphaproteobacteria;o__Sphingomonadales;f__Sphingomonadaceae;g__Sphingomonas_A;s__	0	0	0	0	0	0	0	0	0	0	0	0
66	TR220	d__Bacteria;p__Actinobacteriota;c__Actinomycetia;o__Streptosporangiales;f__;g__;s__	0	0	0	0	0	0	0	0	0	0	0	0
34	TR222	d__Bacteria;p__Actinobacteriota;c__Acidimicrobiia;o__Acidimicrobiales;f__Ilumatobacteraceae;g__Ilumatobacter;s__	0	0	0	0	0	0	0	0	0	0	0	1
88	TR223	d__Bacteria;p__Actinobacteriota;c__Thermoleophilia;o__Solirubrobacterales;f__70-9;g__RSA11;s__	0	0	0	0	0	0	0	0	0	0	1	0
106	TR226	d__Bacteria;p__Actinobacteriota;c__Thermoleophilia;o__Solirubrobacterales;f__Thermoleophilaceae;g__;s__	1	0	0	0	0	1	0	0	0	1	0	0
177	TR23	d__Bacteria;p__Gemmatimonadota;c__Gemmatimonadetes;o__SG8-23;f__SKRI01;g__;s__	0	0	0	0	0	0	0	0	0	0	0	0
175	TR24	d__Bacteria;p__Gemmatimonadota;c__Gemmatimonadetes;o__SG8-23;f__SKRI01;g__;s__	0	0	0	0	0	0	0	0	0	0	0	0
146	TR25	d__Bacteria;p__Chloroflexota;c__Chloroflexia;o__Thermomicrobiales;f__UBA6265;g__;s__	0	0	0	0	0	0	0	0	0	0	0	0
87	TR26	d__Bacteria;p__Actinobacteriota;c__Thermoleophilia;o__Solirubrobacterales;f__70-9;g__;s__	0	0	0	0	0	0	0	0	0	1	0	0
139	TR27	d__Bacteria;p__Chloroflexota;c__Ellin6529;o__QHBO01;f__QHBO01;g__QHBO01;s__	0	0	0	0	0	0	0	0	0	0	0	0
28	TR28	d__Bacteria;p__Actinobacteriota;c__Acidimicrobiia;o__Acidimicrobiales;f__SIRW01;g__;s__	0	1	0	0	0	0	0	0	0	0	0	0
148	TR29	d__Bacteria;p__Chloroflexota;c__Chloroflexia;o__Thermomicrobiales;f__UBA6265;g__;s__	0	0	0	0	0	0	0	0	0	0	0	0
110	TR31	d__Bacteria;p__Actinobacteriota;c__UBA4738;o__;f__;g__;s__	0	0	0	0	0	0	0	0	0	0	0	1
222	TR310	d__Bacteria;p__Verrucomicrobiota;c__Verrucomicrobiae;o__Chthoniobacterales;f__UBA10450;g__;s__	0	0	0	0	0	0	0	0	0	0	0	0
179	TR311	d__Bacteria;p__Gemmatimonadota;c__Gemmatimonadetes;o__SG8-23;f__SKRI01;g__;s__	0	0	0	0	0	0	0	0	0	0	0	0
92	TR312	d__Bacteria;p__Actinobacteriota;c__Thermoleophilia;o__Solirubrobacterales;f__Solirubrobacteraceae;g__;s__	1	0	0	0	0	1	0	0	0	0	0	0
69	TR313	d__Bacteria;p__Actinobacteriota;c__Rubrobacteria;o__Rubrobacterales;f__Rubrobacteraceae;g__SIRX01;s__	0	0	0	0	0	0	0	0	0	0	0	0
141	TR314	d__Bacteria;p__Chloroflexota;c__Ellin6529;o__QHBO01;f__QHBO01;g__CF-167;s__	0	0	0	0	0	0	0	0	0	1	0	0
48	TR316	d__Bacteria;p__Actinobacteriota;c__Actinomycetia;o__Mycobacteriales;f__Geodermatophilaceae;g__;s__	1	0	0	0	0	1	0	0	0	1	0	1
64	TR317	d__Bacteria;p__Actinobacteriota;c__Actinomycetia;o__Propionibacteriales;f__Nocardioidaceae;g__;s__	0	0	0	0	0	0	0	0	0	0	0	0
82	TR319	d__Bacteria;p__Actinobacteriota;c__Thermoleophilia;o__Gaiellales;f__Gaiellaceae;g__GMQP-bins7;s__	0	0	0	0	0	0	0	0	0	0	0	0
135	TR32	d__Bacteria;p__Chloroflexota;c__Ellin6529;o__CSP1-4;f__CSP1-4;g__Palsa-1032;s__	0	0	0	0	0	0	0	0	0	1	0	0
105	TR320	d__Bacteria;p__Actinobacteriota;c__Thermoleophilia;o__Solirubrobacterales;f__Thermoleophilaceae;g__;s__	1	0	0	0	0	1	0	0	0	1	0	0
229	TR321	d__Bacteria;p__Verrucomicrobiota;c__Verrucomicrobiae;o__Chthoniobacterales;f__UBA10450;g__Palsa-1392;s__	0	0	0	0	0	0	0	0	0	0	0	0
224	TR322	d__Bacteria;p__Verrucomicrobiota;c__Verrucomicrobiae;o__Chthoniobacterales;f__UBA10450;g__;s__	0	0	0	0	0	0	0	0	0	0	0	0
63	TR323	d__Bacteria;p__Actinobacteriota;c__Actinomycetia;o__Propionibacteriales;f__;g__;s__	0	0	0	0	0	0	0	0	0	1	0	1
136	TR33	d__Bacteria;p__Chloroflexota;c__Ellin6529;o__CSP1-4;f__CSP1-4;g__Palsa-1032;s__	0	0	0	0	0	0	0	0	0	1	0	0
61	TR34	d__Bacteria;p__Actinobacteriota;c__Actinomycetia;o__Nitriliruptorales;f__;g__;s__	1	0	0	0	0	0	0	0	0	0	0	1
76	TR341	d__Bacteria;p__Actinobacteriota;c__Rubrobacteria;o__Rubrobacterales;f__Rubrobacteraceae;g__SIRX01;s__	0	0	0	0	0	0	0	0	0	0	0	0
68	TR35	d__Bacteria;p__Actinobacteriota;c__Rubrobacteria;o__Rubrobacterales;f__Rubrobacteraceae;g__SIRX01;s__	1	0	0	0	0	0	0	0	0	0	0	0
42	TR36	d__Bacteria;p__Actinobacteriota;c__Actinomycetia;o__Euzebyales;f__;g__;s__	0	0	0	0	0	0	0	0	0	0	0	1
118	TR37	d__Bacteria;p__Bacteroidota;c__Bacteroidia;o__Chitinophagales;f__Chitinophagaceae;g__Palsa-955;s__	0	0	0	0	0	0	0	0	0	0	0	0
72	TR38	d__Bacteria;p__Actinobacteriota;c__Rubrobacteria;o__Rubrobacterales;f__Rubrobacteraceae;g__SIRX01;s__	0	0	0	0	0	0	0	0	0	0	0	0
140	TR39	d__Bacteria;p__Chloroflexota;c__Ellin6529;o__QHBO01;f__QHBO01;g__;s__	0	0	0	1	0	0	0	0	0	1	0	0
